# Supplementary material for: Identification of Prognostic Biomarkers in Patients With Malignant Rhabdoid Tumor of the Kidney Based on mTORC1 Signaling Pathway-Related Genes
Source: Front Mol Biosci. 2022 Apr 26;9:843234. doi: 10.3389/fmolb.2022.843234 (PMC9087638; doi:10.3389/fmolb.2022.843234)
Supplement: Supplementary file 1 [file Table1.xls]

## Sheet: Sheet1
HALLMARK	logFC	AveExpr	t	P.Value	adj.P.Val	B
HALLMARK_E2F_TARGETS	0.950558	0.030185	5.90484	1.56e-07	7.79e-06	7.09324
HALLMARK_G2M_CHECKPOINT	0.848687	0.0141048	5.67401	3.81e-07	8.88e-06	6.22615
HALLMARK_MYC_TARGETS_V1	0.941755	0.0272347	5.58699	5.33e-07	8.88e-06	5.90201
HALLMARK_BILE_ACID_METABOLISM	-0.436392	-0.0241268	-5.43723	9.45e-07	1.18e-05	5.34799
HALLMARK_MYC_TARGETS_V2	0.910876	0.0255464	5.01492	4.63e-06	4.63e-05	3.81573
HALLMARK_UNFOLDED_PROTEIN_RESPONSE	0.637917	-0.00905359	4.80562	1e-05	7.39e-05	3.07524
HALLMARK_APICAL_SURFACE	-0.430831	-0.0357076	-4.7871	1.07e-05	7.39e-05	3.01038
HALLMARK_ESTROGEN_RESPONSE_EARLY	-0.411984	-0.0326288	-4.75964	1.18e-05	7.39e-05	2.91445
HALLMARK_MTORC1_SIGNALING	0.569276	-0.0196209	4.33948	5.29e-05	0.000294097	1.48022
HALLMARK_DNA_REPAIR	0.567768	-0.0121618	4.08908	0.00012553	0.000627651	0.658875
HALLMARK_MYOGENESIS	-0.332328	-0.0173839	-3.63165	0.000568264	0.00258302	-0.766451
HALLMARK_XENOBIOTIC_METABOLISM	-0.310338	-0.0209194	-3.38615	0.00122765	0.0051152	-1.4864
HALLMARK_SPERMATOGENESIS	0.265406	-0.00794267	3.28213	0.00168582	0.00648392	-1.78107
HALLMARK_KRAS_SIGNALING_DN	-0.195753	-0.0064777	-3.10688	0.00283909	0.0101396	-2.26272
HALLMARK_COAGULATION	-0.299998	-0.0286145	-2.99345	0.00394232	0.0131411	-2.56418
HALLMARK_TNFA_SIGNALING_VIA_NFKB	-0.370462	-0.0464094	-2.92932	0.00473087	0.014784	-2.73091
HALLMARK_HEME_METABOLISM	-0.245559	-0.0373567	-2.86025	0.0057421	0.0168885	-2.90743
HALLMARK_UV_RESPONSE_DN	-0.25493	-0.067923	-2.76814	0.00740174	0.0205604	-3.13778
HALLMARK_MITOTIC_SPINDLE	0.343727	-0.0409583	2.63109	0.0106967	0.0281493	-3.46958
HALLMARK_ADIPOGENESIS	-0.283589	-0.0311387	-2.33689	0.0226511	0.0566278	-4.13556
HALLMARK_ESTROGEN_RESPONSE_LATE	-0.212409	-0.0137121	-2.18605	0.0325509	0.0775021	-4.4514
HALLMARK_TGF_BETA_SIGNALING	-0.223333	-0.0547585	-2.11667	0.0382602	0.086955	-4.59062
HALLMARK_KRAS_SIGNALING_UP	-0.214875	-0.0188757	-2.03538	0.0460415	0.0981782	-4.74879
HALLMARK_INTERFERON_ALPHA_RESPONSE	-0.364097	-0.0427206	-2.02502	0.0471255	0.0981782	-4.76856
HALLMARK_HEDGEHOG_SIGNALING	-0.210285	-0.0308343	-1.91161	0.060496	0.120992	-4.97916
HALLMARK_NOTCH_SIGNALING	-0.177064	-0.0539807	-1.83062	0.0719079	0.133648	-5.12295
HALLMARK_FATTY_ACID_METABOLISM	-0.219395	-0.0122342	-1.82889	0.0721697	0.133648	-5.12595
HALLMARK_ANGIOGENESIS	-0.182956	-0.0342127	-1.74882	0.0852134	0.152167	-5.26249
HALLMARK_PI3K_AKT_MTOR_SIGNALING	0.167053	-0.0254318	1.53404	0.130048	0.217098	-5.60112
HALLMARK_INTERFERON_GAMMA_RESPONSE	-0.254119	-0.0443945	-1.53318	0.130259	0.217098	-5.60239
HALLMARK_GLYCOLYSIS	0.151729	-0.0301593	1.36912	0.175844	0.276515	-5.8332
HALLMARK_HYPOXIA	-0.154017	-0.034523	-1.36551	0.17697	0.276515	-5.838
HALLMARK_ALLOGRAFT_REJECTION	0.190854	-0.0425208	1.21114	0.230385	0.349068	-6.03216
HALLMARK_PEROXISOME	-0.118577	-0.0214739	-1.1574	0.251494	0.3626	-6.09454
HALLMARK_WNT_BETA_CATENIN_SIGNALING	0.122555	-0.0293051	1.15169	0.25382	0.3626	-6.10102
HALLMARK_CHOLESTEROL_HOMEOSTASIS	0.128974	-0.0320168	1.07599	0.286052	0.397295	-6.18388
HALLMARK_APOPTOSIS	-0.111474	-0.0558507	-1.04644	0.299372	0.404557	-6.21476
HALLMARK_COMPLEMENT	-0.118267	-0.0313336	-1.01829	0.31245	0.411119	-6.2434
HALLMARK_INFLAMMATORY_RESPONSE	-0.136386	-0.0345655	-0.978341	0.331663	0.425209	-6.28275
HALLMARK_REACTIVE_OXYGEN_SPECIES_PATHWAY	0.137447	-0.0289831	0.949479	0.34602	0.432525	-6.31023
HALLMARK_IL6_JAK_STAT3_SIGNALING	-0.117744	-0.0370556	-0.847379	0.400005	0.487811	-6.401
HALLMARK_IL2_STAT5_SIGNALING	-0.0923888	-0.0418649	-0.813464	0.419029	0.492305	-6.42893
HALLMARK_ANDROGEN_RESPONSE	0.0837238	-0.042102	0.805835	0.423382	0.492305	-6.43505
HALLMARK_UV_RESPONSE_UP	0.0847501	-0.00889513	0.769073	0.444736	0.505381	-6.46379
HALLMARK_EPITHELIAL_MESENCHYMAL_TRANSITION	-0.0513936	-0.039574	-0.44911	0.6549	0.727666	-6.65792
HALLMARK_P53_PATHWAY	-0.0361673	-0.0427324	-0.371068	0.711837	0.773736	-6.68992
HALLMARK_APICAL_JUNCTION	-0.0256402	-0.0158741	-0.274906	0.784291	0.833723	-6.721
HALLMARK_OXIDATIVE_PHOSPHORYLATION	0.0462973	-0.0288573	0.253938	0.800374	0.833723	-6.72656
HALLMARK_PANCREAS_BETA_CELLS	-0.0214204	0.0214505	-0.218647	0.827635	0.844525	-6.73491
HALLMARK_PROTEIN_SECRETION	0.0192689	-0.0381774	0.153985	0.878116	0.878116	-6.74698
