# Supplementary material for: Identification of Prognostic Biomarkers in Patients With Malignant Rhabdoid Tumor of the Kidney Based on mTORC1 Signaling Pathway-Related Genes
Source: Front Mol Biosci. 2022 Apr 26;9:843234. doi: 10.3389/fmolb.2022.843234 (PMC9087638; doi:10.3389/fmolb.2022.843234)
Supplement: Supplementary file 2 [file Table4.xls]

## Sheet: Sheet1
ID	Description	setSize	enrichmentScore	NES	pvalue	p.adjust	qvalues	rank	leading_edge	core_enrichment
hsa00190	Oxidative phosphorylation	104	0.605192	2.91643	1e-10	1.81667e-09	1.15789e-09	5754	tags=54%, list=11%, signal=48%	4726/4702/4722/4725/1340/1327/29796/4706/529/4713/9377/4710/1349/7386/4728/4715/27068/54539/10975/440567/7388/4700/1537/1347/1351/4716/27089/126328/6390/4729/4694/90423/4696/1337/4709/4714/4704/1329/4695/7385/51079/341947/4711/7381/4724/7384/55967/1350/4708/374291/4701/4720/4731/5464/495/1352
hsa03008	Ribosome biogenesis in eukaryotes	81	0.656558	3.019	1e-10	1.81667e-09	1.15789e-09	9027	tags=54%, list=17%, signal=45%	138716/10799/55505/10248/5901/55651/3692/55272/27341/92856/10556/5822/29107/6949/1460/54913/10557/1457/23560/26354/51096/100169767/780853/10436/10528/283106/83732/1736/55781/23160/2091/29889/10775/10940/55226/1459/51367/51602/54433/51077/10813/55341/54552/9790
hsa03010	Ribosome	137	0.735342	3.67461	1e-10	1.81667e-09	1.15789e-09	9462	tags=67%, list=18%, signal=56%	64963/64979/55173/51318/9801/51081/51264/10573/63875/64928/51121/29093/6150/6182/51021/29088/64960/6183/65003/6157/55052/6217/11222/51373/64969/7311/51116/124995/79590/64981/219927/100169767/64965/54460/65005/200916/51263/29074/3921/51023/51073/6203/51065/6143/28998/6159/6187/6208/6181/6165/54948/51187/6223/63931/100526842/2197/6152/6137/55168/6166/6175/6130/6209/11224/6147/6169/6167/6230/6227/65…
hsa03013	RNA transport	180	0.586299	3.04994	1e-10	1.81667e-09	1.15789e-09	7808	tags=47%, list=14%, signal=41%	8894/138716/10799/8892/10189/9470/6396/8668/1978/10248/1965/5901/84321/8890/10556/5905/1977/7341/79228/9939/79897/29107/6612/4927/8666/10073/22916/54913/79833/10557/8480/79023/9775/8669/10460/79760/6613/23636/11171/8563/23435/81929/1917/55110/5042/8086/6606/55706/4116/780853/23511/26831/25929/7329/10762/53371/1207/8891/8662/51095/129401/4686/26827/80145/57122/10419/10775/10921/10940/23165/57510/2…
hsa03030	DNA replication	36	0.779374	3.02687	1e-10	1.81667e-09	1.15789e-09	9067	tags=83%, list=17%, signal=69%	56655/54107/10535/5111/246243/6742/2237/5982/5425/5985/84153/3978/4175/6117/5427/4176/6118/4174/23649/4173/5558/6119/5984/10714/5983/4171/5422/5424/4172/29935
hsa03040	Spliceosome	147	0.608184	3.06929	1e-10	1.81667e-09	1.15789e-09	7382	tags=54%, list=14%, signal=47%	6629/6634/10189/6633/51690/9410/8896/57819/84321/10465/6631/6628/6627/10946/10084/6637/56259/51691/6626/8683/9939/10713/6636/22916/10907/22827/9775/25804/51645/3183/9343/1665/6428/57461/10285/23658/6426/27258/55110/6635/51639/6625/4116/26831/10450/55660/6432/10262/26121/22938/10286/343069/9128/9716/4686/6632/84844/10291/26827/151903/83443/3312/1659/84950/4670/220988/5356/5093/23450/27339/84991/64…
hsa03050	Proteasome	45	0.837194	3.38501	1e-10	1.81667e-09	1.15789e-09	2915	tags=69%, list=5%, signal=65%	5693/5685/5691/5702/5705/5710/5689/5717/5688/5694/5686/5714/11047/5704/5690/51371/5700/5682/5695/5692/5713/5719/9861/5684/5708/10213/5701/5706/5709/23198/5718
hsa04110	Cell cycle	124	0.560218	2.80397	1e-10	1.81667e-09	1.15789e-09	7726	tags=52%, list=14%, signal=44%	10459/991/891/9232/7532/8317/11200/9978/7157/5111/8318/890/5347/990/9133/4085/51529/9184/7531/995/699/7027/1019/9088/701/7272/3066/246184/7533/993/1111/1874/23594/8454/894/4175/10926/983/25/8379/7534/4999/4176/7029/4174/4998/1017/10971/4173/1870/5933/9134/7529/51434/1869/1875/996/7709/3065/5591/1031/4171/1026/6500
hsa04714	Thermogenesis	202	0.42477	2.25208	1e-10	1.81667e-09	1.15789e-09	7230	tags=41%, list=13%, signal=36%	91942/4726/4702/4722/4725/51287/1340/1327/29796/4706/4713/84335/9377/4710/6603/29078/60/1349/86/7386/4728/4715/54539/10975/440567/7388/4700/55471/6198/1537/1347/1351/4716/27089/7350/126328/6390/84987/388753/4729/25915/4694/4696/1337/4709/4714/64223/65260/4704/1329/4695/7385/79133/51079/341947/4711/23028/7381/4724/7384/55967/1350/4708/51241/374291/4701/4720/51103/6602/4731/6597/126129/6199/1352/66…
hsa04932	Non-alcoholic fatty liver disease	144	0.499284	2.53054	1e-10	1.81667e-09	1.15789e-09	7230	tags=48%, list=13%, signal=42%	637/4726/4702/4722/4725/1340/1327/29796/4706/4713/1965/9377/4710/1349/7386/4728/6945/4715/54539/10975/440567/7388/4700/1537/1347/1351/4716/27089/836/126328/6390/5879/4729/4694/581/4696/1337/4709/4714/4704/1329/4695/7385/2081/51079/341947/4711/7381/4724/7384/55967/1350/4708/374291/4701/4720/54205/2931/4731/4790/4717/1050/356/5970/1345/4697/7132/8503/9167
hsa05010	Alzheimer disease	339	0.485441	2.77398	1e-10	1.81667e-09	1.15789e-09	5082	tags=36%, list=9%, signal=33%	637/3831/4726/4702/4843/5693/5685/4722/10383/5691/5702/5705/5710/5689/4725/1340/5717/5688/7417/1020/5694/1327/5686/29796/7419/4706/5714/4713/1965/11047/5704/5690/7416/9377/5700/5682/5695/4710/84617/5692/27121/1349/5713/5719/1452/7386/801/4728/9861/4715/2597/84790/54539/10975/440567/7388/55851/4700/5684/1460/5708/1537/1347/203068/3028/10213/1351/7474/4716/5701/27089/5706/10381/7846/5709/8883/836/1…
hsa05012	Parkinson disease	219	0.63936	3.41264	1e-10	1.81667e-09	1.15789e-09	4862	tags=50%, list=9%, signal=46%	4129/3831/4726/4702/11315/5693/5685/4722/10383/5691/5702/5705/5710/5689/4725/1340/5717/5688/7417/5694/1327/5686/29796/7419/7332/4706/5714/4713/1965/11047/5704/5690/7416/9377/5700/5682/5695/4710/84617/5692/1349/5713/5719/7386/801/4728/9861/7157/4715/84790/54539/10975/440567/7388/4700/5684/27429/5708/1537/1347/203068/10213/1351/4716/5701/118424/27089/5706/10381/7846/7311/5709/836/126328/6390/79861/…
hsa05014	Amyotrophic lateral sclerosis	333	0.571845	3.26265	1e-10	1.81667e-09	1.15789e-09	5332	tags=44%, list=10%, signal=40%	8701/637/3831/4726/4702/5216/4843/5693/5685/4722/10383/5691/5702/5705/5710/5689/4725/10189/1340/5717/5688/6396/5694/1327/5686/29796/4706/5714/4713/1965/11047/5704/10452/5690/7416/9377/5700/5682/5695/4710/84617/5692/60/2876/1349/5713/5719/7386/4728/9861/7157/4715/10280/84790/54539/10975/29107/440567/7388/4927/4700/5684/5708/1537/1347/203068/10213/1351/8480/4716/5701/27089/5706/10381/79023/7846/570…
hsa05016	Huntington disease	278	0.587577	3.26991	1e-10	1.81667e-09	1.15789e-09	6195	tags=48%, list=11%, signal=43%	8701/3831/4726/4702/5693/5685/4722/10383/5691/5702/5705/5710/1175/5689/4725/1340/5717/5688/7417/1211/5694/1327/5686/29796/7419/4706/5714/4713/11047/5704/5690/7416/9377/5700/5682/5695/4710/84617/5692/5433/2876/1349/5434/5713/5719/7386/4728/9861/7157/4715/84790/54539/10975/440567/7388/4700/5684/5708/1537/1347/203068/10213/1351/5438/4716/5701/27113/27089/5706/10381/7846/5709/7350/836/126328/6390/798…
hsa05017	Spinocerebellar ataxia	139	0.478994	2.41368	1e-10	1.81667e-09	1.15789e-09	5977	tags=35%, list=11%, signal=31%	5582/5693/5685/5691/5702/5705/5710/5689/5717/5688/7417/5694/5686/7419/5714/11047/5704/5690/7416/5700/5682/5695/5692/5713/5719/9861/5684/5708/10213/5701/5706/5709/5578/7222/5718/10528/2081/55062/2891/6511/5707/116443/2959/60673/54205/9519/293/773/292
hsa05020	Prion disease	246	0.584785	3.20679	1e-10	1.81667e-09	1.15789e-09	4862	tags=45%, list=9%, signal=41%	729/4685/3831/4726/4702/5693/5685/4722/10383/5691/5702/5705/5710/5689/4725/1340/5717/5688/7417/5694/1327/5686/29796/7419/4706/5714/4713/1965/11047/5704/5690/7416/9377/5700/5682/10963/5695/4710/84617/5692/1349/5713/5719/7386/4728/9861/4715/84790/54539/10975/440567/7388/4700/5684/1460/5708/1537/1347/203068/10213/1351/4716/5701/27089/5706/10381/7846/5709/836/126328/6390/1457/79861/5879/4729/4694/581…
hsa05022	Pathways of neurodegeneration - multiple diseases	443	0.46029	2.70686	1e-10	1.81667e-09	1.15789e-09	5332	tags=34%, list=10%, signal=31%	8701/637/3831/4726/4702/5582/4843/11315/5693/5685/4722/10383/5691/5702/5705/5710/5689/4725/1340/5717/5688/7417/1020/5694/1327/5686/29796/7419/7332/4706/5714/4713/1965/11047/5704/10452/5690/7416/9377/5700/5682/5695/4710/84617/5692/27121/2876/1349/5713/5719/1452/7386/801/4728/9861/4715/10280/84790/54539/10975/440567/7388/4700/5684/1460/27429/5708/1537/1347/203068/3028/10213/1351/7474/4716/5701/1184…
hsa05415	Diabetic cardiomyopathy	176	0.482701	2.50117	1e-10	1.81667e-09	1.15789e-09	7230	tags=43%, list=13%, signal=37%	185/4726/4702/5582/4722/4725/1340/7417/1327/29796/7419/4706/4713/7416/9377/4710/1349/7386/4728/4715/2597/54539/10975/440567/7388/4700/1537/7137/1347/1351/4716/27089/5578/126328/6390/5879/4729/4694/4696/142/1337/4709/4714/4704/1329/4695/7385/51079/341947/4711/7381/4724/7384/2997/55967/1350/4708/4313/9945/5499/374291/4701/4720/4731/293/292/4790/4717/5970/1345/4697/5501/815/8503/9167
hsa03020	RNA polymerase	29	0.779812	2.86236	1.82219e-10	3.13609e-09	1.99886e-09	4976	tags=48%, list=9%, signal=44%	51728/5433/171568/5434/5438/5432/9533/5437/5436/84172/5439/25885/5441/51082
hsa04976	Bile secretion	90	-0.549973	-2.261	2.75698e-09	4.50766e-08	2.87306e-08	12285	tags=53%, list=23%, signal=41%	6548/112/1080/6522/107/570/8431/6555/10864/6550/54658/54600/9429/115/7367/6256/54657/5243/5567/10941/482/9376/477/6344/54579/6343/6523/64241/7364/111/8714/54576/6554/6580/54578/54577/64240/2052/358/9971/8671/476/79799/486/760/5244/481/1576
hsa05168	Herpes simplex virus 1 infection	490	-0.33553	-1.68011	1.13107e-07	1.76123e-06	1.12256e-06	17171	tags=43%, list=32%, signal=29%	162967/147694/7733/163087/80264/10780/84775/23586/567/3106/126375/147741/23118/6347/7124/27300/146434/54925/3111/55786/6772/3108/342908/9641/340252/3113/57506/22869/7592/3452/25799/7761/64135/84527/6850/83744/84449/7561/54106/79973/353088/152687/91661/728343/345462/253639/7771/284323/3454/162655/79788/7700/3443/117608/972/3451/9534/125893/388558/29992/84914/4792/3109/6672/641339/7699/7710/388559/…
hsa03018	RNA degradation	75	0.515108	2.33987	2.19056e-07	3.25597e-06	2.07527e-06	7135	tags=43%, list=13%, signal=37%	54512/28960/51010/51013/51690/57819/3329/51691/87178/10200/23404/25804/2023/10950/23016/5393/23658/27258/5042/27257/56915/3313/80349/10438/84186/4849/55802/22894/4848/118460/25904/80153
hsa00830	Retinol metabolism	67	-0.536182	-2.09661	3.45288e-07	4.9091e-06	3.12893e-06	14567	tags=57%, list=27%, signal=41%	10720/1543/56603/8630/126/1544/216/1548/112724/9249/317749/316/5959/54658/54600/1577/7367/54657/130/10941/54884/54579/7364/158835/54905/54576/1551/54578/54577/1559/8694/125/1562/79799/145226/1555/8608/1576
hsa03410	Base excision repair	33	0.655189	2.51229	5.11991e-07	6.97588e-06	4.44624e-06	6683	tags=64%, list=12%, signal=56%	55247/5423/56655/54107/4913/5111/27301/2237/23583/142/5425/328/4350/3146/3978/5427/4968/3980/7374/10714/252969
hsa03015	mRNA surveillance pathway	97	0.446985	2.12389	6.21999e-07	8.13575e-06	5.18551e-06	8328	tags=41%, list=15%, signal=35%	1477/5527/10189/51692/29101/4440/5515/9939/29107/22916/53981/2107/10898/9775/5520/2935/23435/55110/5042/1478/4116/100529063/26528/10767/5518/5499/5528/10914/4686/10921/5522/8189/10284/5501/8732/55012/1479/10978/8106/55844
hsa03420	Nucleotide excision repair	46	0.5846	2.35626	8.22445e-07	1.03438e-05	6.59288e-06	9302	tags=54%, list=17%, signal=45%	2067/56655/9978/54107/5111/404672/5982/5425/1643/5985/5887/3978/6117/5427/6118/6119/5984/10714/2967/5983/5886/1161/5424/29935/2068
hsa05132	Salmonella infection	249	0.323003	1.77893	1.2673e-06	1.53484e-05	9.78268e-06	7190	tags=30%, list=13%, signal=26%	3831/5216/10383/8655/29109/8677/3836/81873/6993/84617/257397/60/10333/10092/10094/2597/84790/8795/5288/10093/1434/10398/83658/55845/203068/26263/57381/10381/10109/7846/7184/836/79861/5879/581/3840/7295/9844/347733/10671/5605/51143/10097/4636/3320/3326/103910/25828/10376/10121/11258/391/10540/1147/4615/10382/375/6237/54205/3654/10552/55207/3839/4790/10627/64601/23191/387/9266/65082/5970/9265/5898/…
hsa03060	Protein export	22	0.735266	2.50104	1.59146e-06	1.8586e-05	1.18462e-05	8288	tags=64%, list=15%, signal=54%	10952/23480/6730/5018/6731/58477/6728/3309/90701/9789/29927/6726/6727/28972
hsa04141	Protein processing in endoplasmic reticulum	162	0.368985	1.882	2.98053e-06	3.27144e-05	2.08513e-05	7789	tags=36%, list=14%, signal=31%	10952/6396/23480/1965/22824/9978/9373/6746/1603/6747/10113/118424/7184/3301/10970/581/440275/7415/1650/5034/3309/29979/7841/2923/9532/2081/5887/51035/3320/3326/6748/8454/6184/9601/51726/10483/7321/56893/64215/81567/9695/10525/10273/6745/10960/6185/64374/9871/811/3312/6048/29978/27102/7326/29927/5886/6500/7993/56886
hsa04723	Retrograde endocannabinoid signaling	140	0.397615	2.00483	3.00132e-06	3.27144e-05	2.08513e-05	6195	tags=33%, list=11%, signal=29%	2566/3760/54331/4726/4702/5582/4722/4725/4706/4713/4710/4728/4715/54539/4700/59345/2559/4716/5578/2554/2561/126328/4729/4694/4696/2785/4709/4714/2786/4704/4695/51079/4711/4724/55967/4708/2891/374291/94235/4701/4720/4731/2782/773/2893/4717
hsa03430	Mismatch repair	23	0.707555	2.45386	7.10031e-06	7.48968e-05	4.77372e-05	9067	tags=74%, list=17%, signal=62%	5111/6742/9156/5982/5425/5985/3978/6117/6118/4436/6119/5984/10714/2956/5983/5424/29935
hsa04919	Thyroid hormone signaling pathway	121	-0.434271	-1.86541	9.25435e-06	9.21416e-05	5.87286e-05	8153	tags=34%, list=15%, signal=29%	84812/6257/1733/5333/5595/6256/1387/3690/1827/5567/482/477/117247/9882/23389/5332/489/4624/5295/2308/4851/4625/7249/5291/5336/23236/54361/10499/476/7068/2099/4855/486/5208/3091/3685/481/10231/5170/8850/7067
hsa04923	Regulation of lipolysis in adipocytes	54	-0.54507	-2.04677	9.29869e-06	9.21416e-05	5.87286e-05	11070	tags=48%, list=21%, signal=38%	107/3991/5743/5742/4878/5592/115/5567/1081/7252/5295/111/3667/5733/154/5346/364/57104/134/5291/2770/3643/11343/8660/4886/5593
hsa04114	Oocyte meiosis	123	0.38351	1.91618	1.37228e-05	0.000131981	8.4121e-05	5533	tags=31%, list=10%, signal=28%	6790/10459/991/5527/891/9232/64506/7532/9978/801/5515/5347/9133/4085/51529/7531/995/5534/699/5532/9088/246184/7533/8454/5535/983/8379/7534/5518/5499/1017/286151/10971/5528/9134/7529/51434/26271
hsa03022	Basal transcription factors	44	0.52494	2.08783	2.98744e-05	0.000278559	0.000177546	8427	tags=48%, list=16%, signal=40%	2961/6884/6881/404672/6883/2958/2960/6877/6879/6882/2962/2963/2959/6880/9519/54457/2967/387332/83860/6873/6875
hsa04260	Cardiac muscle contraction	83	0.429953	1.95522	3.0667e-05	0.000278559	0.000177546	4598	tags=35%, list=9%, signal=32%	70/1340/1327/29796/9377/59284/1349/7169/7386/55799/27092/10975/440567/7388/1537/7137/1347/1351/27089/781/1337/1329/7385/341947/7381/7384/7170/1350/483
hsa04512	ECM-receptor interaction	87	-0.450876	-1.84749	3.71426e-05	0.000321251	0.000204757	10095	tags=43%, list=19%, signal=35%	2335/3371/256076/3674/3694/961/131873/7450/9899/3690/3909/1284/3695/22801/3339/3675/3655/51206/22798/1282/3672/6385/3680/3918/3696/3673/341640/1286/1285/80144/3693/375790/3685/2811/3691/255743/3911
hsa00980	Metabolism of xenobiotics by cytochrome P450	75	-0.473774	-1.89729	3.73319e-05	0.000321251	0.000204757	14567	tags=53%, list=27%, signal=39%	10720/4259/1543/1545/126/1544/1548/1645/54658/54600/1564/1572/1577/2938/4258/7367/54657/221/130/10941/2939/54579/218/246181/7364/222/54576/4257/54578/54577/1559/2949/125/119391/22977/2052/79799/1555/1565/1576
hsa04960	Aldosterone-regulated sodium reabsorption	37	-0.572613	-1.99231	4.4993e-05	0.000377249	0.000240448	10194	tags=57%, list=19%, signal=46%	53828/6338/5595/482/477/6340/5295/9351/3667/6446/3758/5291/3291/476/3643/486/6337/4306/481/5170/23327
hsa05204	Chemical carcinogenesis	79	-0.466253	-1.88704	5.14396e-05	0.000420519	0.000268027	14567	tags=52%, list=27%, signal=38%	10720/4259/1543/1545/9/126/64816/1544/1548/5743/54658/54600/1577/2938/4258/7367/54657/221/130/10941/2939/54579/218/6817/7364/222/54576/4257/6799/1551/54578/54577/1559/2949/125/119391/2052/10/1562/79799/1576
hsa04115	p53 signaling pathway	71	0.456093	2.0682	5.4294e-05	0.000433027	0.000276	7469	tags=44%, list=14%, signal=38%	637/891/6241/11200/7157/8795/9133/7161/27113/9538/836/581/1019/1643/7057/10572/1111/5054/51512/894/983/83667/1017/54205/9134/900/27244/55367/5366/51246/1026
hsa04670	Leukocyte transendothelial migration	111	-0.422549	-1.79945	7.48524e-05	0.000582779	0.000371448	9891	tags=36%, list=18%, signal=29%	2909/100132463/7410/9075/1495/9475/7412/49861/7122/9073/5295/100506658/9080/10686/149461/10411/24146/5829/81/90952/58494/5291/9071/5175/5336/394/9076/7294/2770/1003/4478/1365/1366/9564/10451/1364/5603/1500/11069/2185
hsa02010	ABC transporters	45	-0.5188	-1.87774	9.2003e-05	0.00069965	0.000445938	16814	tags=58%, list=31%, signal=40%	10349/89845/26154/10257/24/6833/64137/19/10350/1080/23460/9429/10060/9619/20/5243/154664/10347/64241/8714/1672/368/64240/5244/5826/10057
hsa04120	Ubiquitin mediated proteolysis	136	0.350684	1.75163	0.000101443	0.000753904	0.000480518	8959	tags=35%, list=17%, signal=30%	148581/9040/991/11065/27338/54926/140739/7332/997/9978/7334/9616/118424/51529/7311/7314/1643/868/672/10055/246184/7329/8454/7321/51366/10273/51434/378884/10401/996/867/63893/8453/27339/55236/7319/3093/7326/6500/10054/55585/9039/1161/6502/7323/22954/5371/7428
hsa00982	Drug metabolism - cytochrome P450	69	-0.473556	-1.85995	0.000188873	0.00137248	0.00087478	12283	tags=52%, list=23%, signal=40%	126/2326/1544/1548/316/2327/54658/54600/1564/1577/2938/4258/7367/54657/221/130/10941/2939/54579/218/7364/222/54576/4257/54578/54577/1559/2949/125/119391/79799/1555/2329/2330/1565/1576
hsa04640	Hematopoietic cell lineage	94	-0.423515	-1.75801	0.000214686	0.00150893	0.000961749	16834	tags=46%, list=31%, signal=32%	3570/3589/7124/3111/3108/3552/3113/1379/4254/2056/3575/3554/3109/3569/913/1378/1604/3568/1380/947/3565/3674/966/2322/7850/3690/930/911/4311/290/3675/3655/7066/928/3672/3563/3673/933/3590/3574/100133941/2811/3815
hsa04142	Lysosome	128	-0.395795	-1.72062	0.000216879	0.00150893	0.000961749	12957	tags=45%, list=24%, signal=34%	527/2629/535/8692/10717/3073/2548/6272/3425/175/23659/23431/1497/8905/1200/23163/9516/10312/1519/2720/6609/51172/2517/20/4126/4864/2990/164/1509/9476/4669/5476/3916/84572/285362/537/8722/1512/427/1201/50617/245972/1203/4758/10053/51606/79158/10239/9741/2799/3373/3920/8906/4891/138050/256471/3423
hsa04610	Complement and coagulation cascades	84	-0.437236	-1.78914	0.000222304	0.00151445	0.000965269	11469	tags=44%, list=21%, signal=35%	2243/629/5340/718/1378/1604/1380/2244/2147/1361/966/10877/735/2157/7035/7450/5265/720/3053/1191/727/2160/721/733/3426/3827/710/5104/2159/2152/5345/10747/9002/2/5648/5624/4179
hsa04514	Cell adhesion molecules	139	-0.382368	-1.6749	0.000263478	0.00175831	0.0011207	12484	tags=49%, list=23%, signal=38%	257194/1001/80381/84628/152404/3106/22871/3111/3108/10666/3113/214/644672/22829/1002/3109/51208/5817/3105/6382/23562/3107/57502/947/100132463/9075/7412/6401/23114/965/49861/5797/64101/3695/7122/9073/3655/999/100506658/3384/9080/10686/1000/149461/79679/24146/5792/1272/4359/6385/3680/90952/58494/3696/9071/5175/933/9379/9076/1003/3897/4099/6403/1365/4897/1366/1364/3685
hsa04973	Carbohydrate digestion and absorption	45	-0.50123	-1.81414	0.000270258	0.00176749	0.00112655	7927	tags=40%, list=15%, signal=34%	6514/2538/482/477/8972/5332/6523/5295/80201/5291/23236/2542/476/486/280/776/481/83756
hsa04510	Focal adhesion	198	-0.348323	-1.5858	0.000383754	0.00241984	0.00154234	10118	tags=35%, list=19%, signal=28%	5728/2335/2909/3371/256076/3674/7410/3694/23396/9475/6654/131873/10298/7450/5595/3690/3909/54776/5156/1284/5154/329/7424/5159/3725/3695/1956/22801/3675/3655/5295/1950/22798/1793/91807/1282/2324/2317/3672/5829/3680/81/3918/5291/3696/3673/7422/394/83660/1286/5155/56924/1285/5601/3693/2321/9564/10451/596/8395/3685/3691/2064/3911/4233/5170/858/6655/3480
hsa04068	FoxO signaling pathway	130	-0.38272	-1.66682	0.000384806	0.00241984	0.00154234	11872	tags=40%, list=22%, signal=31%	1647/3569/7048/57818/7046/85417/369/2309/5728/3551/100132074/4089/6648/6654/5595/2538/1387/23678/53632/5105/604/1901/8743/7040/1956/5295/1950/3667/5565/901/2308/6446/847/4088/4303/5291/5934/10110/10018/3643/5601/8660/51701/23710/5563/5603/5564/4616/5170/26260/6655/3480
hsa04964	Proximal tubule bicarbonate reclamation	23	-0.602461	-1.87004	0.000414995	0.00256044	0.00163195	6885	tags=57%, list=13%, signal=49%	6550/5105/482/477/10991/358/8671/476/2744/486/2746/760/481
hsa00970	Aminoacyl-tRNA biosynthesis	25	0.5651	2.0159	0.00048633	0.00293713	0.00187205	9134	tags=48%, list=17%, signal=40%	51067/2193/123263/10352/55278/10056/23395/124454/5188/57038/10667/54938
hsa04912	GnRH signaling pathway	93	-0.411816	-1.70685	0.000494013	0.00293713	0.00187205	8197	tags=32%, list=15%, signal=27%	6654/5338/115/3708/2767/5595/1839/5567/5321/1081/3725/1956/5332/111/775/3709/10746/255189/23236/1958/5601/779/4216/8681/778/5603/776/2796/6655/2185
hsa00053	Ascorbate and aldarate metabolism	30	-0.562109	-1.8537	0.000523727	0.00303583	0.00193496	9137	tags=53%, list=17%, signal=44%	54658/54600/7367/54657/55586/10941/54579/2990/7364/54576/54578/54577/9365/79799/224/9104
hsa04978	Mineral absorption	59	-0.464666	-1.76711	0.000529182	0.00303583	0.00193496	16317	tags=61%, list=30%, signal=43%	113235/540/1811/492/26872/7018/4499/6547/645745/140803/6546/4496/4502/6550/1181/6569/491/4495/79901/340024/482/477/7779/6523/55630/115019/55503/7421/142680/476/538/486/54822/481/261729/4891
hsa04550	Signaling pathways regulating pluripotency of stem cells	143	-0.36835	-1.61804	0.000630167	0.00355284	0.00226448	11724	tags=33%, list=22%, signal=26%	8321/11211/7476/2264/7482/657/3400/93/652/7484/7481/8325/4089/7473/7477/92/5595/7479/4093/8820/658/6498/3211/659/5295/1852/9314/3399/5460/89780/4088/4838/5291/3398/90/54361/84333/7855/2261/3717/91/5603/8323/3397/3716/5462/3480
hsa05231	Choline metabolism in cancer	95	-0.403651	-1.68087	0.00079136	0.00438601	0.00279553	9386	tags=41%, list=17%, signal=34%	1609/100137049/56261/6667/23396/7248/6654/5338/5595/5321/2353/5156/204962/5154/5159/3725/1956/5295/1950/6582/1120/6583/6580/7249/23446/5291/255189/5155/5601/80736/8681/6581/6584/3091/8395/126969/57153/5170/6655
hsa05203	Viral carcinogenesis	165	0.313823	1.60702	0.000871343	0.00474882	0.00302677	7635	tags=33%, list=14%, signal=29%	991/5902/7419/2961/5700/7532/5423/7157/890/4791/836/5879/2958/7531/581/1739/1019/6722/3066/7533/2960/7185/1111/55869/894/983/8379/7534/22938/1017/27044/10971/2959/2934/5933/9134/7529/9519/3661/4790/2885/387/4893/1234/1233/3065/2967/5970/5366/10488/8503/7187/1026/8841/387332
hsa00140	Steroid hormone biosynthesis	60	-0.449965	-1.72487	0.000916804	0.00491467	0.00313248	14567	tags=55%, list=27%, signal=40%	10720/1543/1545/8630/6783/6820/1544/51144/1645/54658/54600/1577/3294/7367/54657/6715/10941/1312/54579/7923/7364/9420/1583/54576/412/1551/54578/54577/1586/3291/79799/3284/1576
hsa05169	Epstein-Barr virus infection	197	0.284825	1.50238	0.0010033	0.00529161	0.00337273	7544	tags=26%, list=14%, signal=23%	637/5702/5705/5710/5717/5714/11047/5704/5700/5713/5719/9861/7157/890/5971/5708/10213/5701/5706/4791/5709/836/5879/581/1019/5718/1643/3066/2923/894/864/1147/4615/22938/1017/5707/54205/1870/3654/9134/811/1869/3661/4790/4794/4793/3065/5970/8503/7187/1026/3627
hsa05170	Human immunodeficiency virus 1 infection	203	0.281915	1.49392	0.00102566	0.00532365	0.00339315	7229	tags=27%, list=13%, signal=23%	54331/637/1072/5582/891/1073/9978/801/130340/59345/9616/9133/6198/5578/836/5879/995/581/5534/2785/5532/3984/2786/2923/5605/1111/8454/5535/4773/983/1147/4615/94235/5881/8907/54205/3654/811/6199/3661/2782/1398/4790/1174/4893/1234/356/2790/5970/4776/2783/7132/1399/8503
hsa04630	JAK-STAT signaling pathway	161	-0.349146	-1.55729	0.00116695	0.0059624	0.00380028	16834	tags=40%, list=31%, signal=28%	3570/3589/51561/6772/896/2033/3452/6774/2056/3575/4352/3454/3443/5777/3451/6775/3569/3439/3442/3467/3568/5618/598/3565/316/338376/3558/3448/6654/50604/1387/6773/5156/5154/1270/5159/3598/50616/1956/5295/3444/1950/2670/29949/56832/7066/1154/6776/3563/5291/10379/8835/5155/3590/3574/3717/3459/596/3716/3600/6778/1489/10254/6655/3953
hsa05166	Human T-cell leukemia virus 1 infection	217	0.276516	1.47729	0.00159504	0.00802429	0.00511447	7229	tags=25%, list=13%, signal=22%	991/9232/7417/5902/7419/8061/5901/7416/4487/5423/11200/7157/890/5971/9133/4085/51529/4791/9184/581/6929/1739/5534/1019/5532/6722/701/2002/246184/5605/1111/5535/894/4773/8379/1147/1017/1870/9134/9519/51434/811/1869/293/292/4790/996/4893/5970/4049/4776/10488/7132/1031/8503
hsa05412	Arrhythmogenic right ventricular cardiomyopathy	77	-0.412987	-1.662	0.00165864	0.00821781	0.00523781	14223	tags=48%, list=26%, signal=35%	3908/1674/3679/284217/6934/9254/6547/785/782/6546/3674/3694/1495/3690/3695/22801/1832/489/3675/3655/6443/1000/775/93589/3672/1829/3680/3696/51176/3673/3728/3693/779/778/3685/776/3691
hsa04974	Protein digestion and absorption	102	-0.391329	-1.63956	0.00170617	0.00832712	0.00530749	10379	tags=36%, list=19%, signal=29%	440387/1504/6546/256076/1361/6550/10008/1300/2006/131873/153201/340024/482/1284/7512/477/117247/3769/11136/4311/1803/6564/59272/1296/1282/6519/80781/476/6505/1286/23428/486/1285/8645/3784/4225/481
hsa04710	Circadian rhythm	30	-0.527487	-1.73953	0.00230674	0.0110927	0.00707018	8530	tags=43%, list=16%, signal=37%	8553/79365/5187/53632/406/4862/5565/1408/6097/5563/6095/5564/26224
hsa05100	Bacterial invasion of epithelial cells	69	0.375973	1.68718	0.00256217	0.0121425	0.00773928	7664	tags=41%, list=14%, signal=35%	53358/10459/1211/81873/399694/60/10092/10094/10093/10109/5879/9844/10097/1212/3611/391/1759/6464/26052/8936/10552/1213/1398/867/387/1399/8503/71
hsa04966	Collecting duct acid secretion	27	-0.530281	-1.71176	0.00289771	0.0133522	0.00851032	12957	tags=59%, list=24%, signal=45%	527/535/8992/10312/10723/496/528/6521/245973/127124/525/1188/50617/245972/523/760
hsa04218	Cellular senescence	155	0.286744	1.46557	0.0028991	0.0133522	0.00851032	7469	tags=30%, list=14%, signal=26%	891/7417/7419/1978/7416/11200/801/7157/890/9133/5534/1019/5928/5532/4605/5810/5605/993/1111/5054/1874/2305/5535/894/4773/983/5499/1017/6237/5481/147746/1870/286826/5933/9134/1869/293/1875/292/4790/4893/5970/4776/5501/8503/22800/1026
hsa00240	Pyrimidine metabolism	56	0.406618	1.71385	0.00343364	0.0154153	0.00982527	5267	tags=32%, list=10%, signal=29%	7083/115024/6241/4830/978/318/7298/7371/1841/30833/4831/654364/4833/79077/7372/1503/6240/1890
hsa04928	Parathyroid hormone synthesis, secretion and action	106	-0.366901	-1.55051	0.00344133	0.0154153	0.00982527	12233	tags=38%, list=23%, signal=29%	112/860/9935/107/1388/369/56302/408/6667/6569/5338/6257/115/3708/2767/5595/6256/1839/5567/2353/9368/1956/5332/2625/111/10893/8521/5745/7421/3709/846/632/23236/9365/2770/142680/1958/4324/596/4205
hsa04933	AGE-RAGE signaling pathway in diabetic complications	99	-0.374874	-1.57095	0.00367543	0.0162414	0.0103518	11767	tags=38%, list=22%, signal=30%	3569/7423/51196/7048/7046/2335/7412/6401/4089/84812/5333/5595/1284/7424/3725/177/7040/50507/5332/4846/5295/1282/2308/6776/4088/5291/2152/5336/1906/7422/23236/1958/1286/1285/5601/3717/596/5603
hsa04010	MAPK signaling pathway	292	-0.299092	-1.4258	0.00385081	0.0167895	0.0107012	15754	tags=40%, list=29%, signal=29%	5530/5568/5908/3552/11221/57551/8569/80310/56034/1848/1969/10912/4254/1849/10125/2872/3304/2065/1844/8817/9254/3554/22808/2246/5923/5906/3556/1647/7423/2254/7048/2264/785/4215/782/8822/7046/9252/100137049/369/55970/5495/408/1649/3551/5921/2322/6654/4137/1850/3481/5595/5567/5321/2353/4296/5156/9261/5154/7424/5159/8912/3725/3164/1942/7040/1847/7189/1956/9693/7039/5924/8649/4908/1950/9020/3306/6196/…
hsa04920	Adipocytokine signaling pathway	69	-0.416654	-1.63646	0.0044352	0.019083	0.012163	10048	tags=35%, list=19%, signal=28%	5588/23305/3551/6257/6256/2538/53632/5105/1375/1374/3667/5565/32/181/2180/10891/51703/5601/8660/3717/5465/5563/5564/3953
hsa04666	Fc gamma R-mediated phagocytosis	93	0.332352	1.56948	0.00498557	0.0211725	0.0134948	6017	tags=26%, list=11%, signal=23%	8877/1072/5582/81873/1073/10092/10094/7408/10093/6198/4082/10109/5578/5879/65108/3984/10097/5337/2934/8936/10552/273/6199/1398
hsa00600	Sphingolipid metabolism	46	-0.451938	-1.64087	0.00531692	0.0222901	0.0142071	13699	tags=54%, list=25%, signal=41%	129807/204219/2629/125981/340485/64781/79603/2720/6609/57704/339221/8879/81537/123099/56624/9514/7368/427/4758/130367/7357/55304/9517/166929/259230
hsa04530	Tight junction	165	-0.330494	-1.47675	0.00539977	0.0223509	0.0142459	7224	tags=30%, list=13%, signal=26%	53632/5567/911/9368/49861/3725/7122/9693/9073/8777/5516/100506658/9080/5565/10686/23370/149461/7277/24146/4629/153562/81/58494/9071/9076/57530/27134/5521/4478/1365/4627/653857/5601/1366/1364/4217/54566/5563/92359/84952/776/5564/79778/51421/2064/3993/123720/91862/23327
hsa00430	Taurine and hypotaurine metabolism	11	-0.673399	-1.69198	0.00548998	0.0224403	0.0143028	10636	tags=64%, list=20%, signal=51%	570/2686/2678/339896/2687/51380/124975
hsa03440	Homologous recombination	37	0.441046	1.70906	0.00561232	0.0226571	0.0144411	9067	tags=46%, list=17%, signal=38%	5888/6742/5425/672/8438/6117/675/6118/146956/641/6119/5889/29086/10714/7516/5424/29935
hsa01200	Carbon metabolism	115	0.307677	1.52942	0.00575292	0.0229415	0.0146223	7796	tags=30%, list=14%, signal=25%	441531/1892/5223/2271/7167/4200/25796/5096/2597/4191/3421/5631/226/283871/2023/2653/3099/5226/6390/5230/6888/2821/2098/7086/22934/5723/1373/29968/2645/8310/5162/6120/6472/1743
hsa04151	PI3K-Akt signaling pathway	351	-0.276732	-1.34241	0.00624437	0.0246013	0.0156802	14835	tags=38%, list=27%, signal=28%	56034/8115/1969/6850/100533105/4254/5106/2056/3908/3679/284217/3575/5294/3454/2065/8817/3443/3451/1902/2246/3913/23035/3569/3439/7423/2254/2264/57818/3442/8822/1388/55970/5618/598/2309/5728/2335/7097/3565/5585/3371/256076/3674/3551/3694/3558/3448/2322/7099/7248/6654/131873/3481/7450/5595/6256/2538/3690/23678/930/3909/5105/5156/1284/5154/7424/5159/3164/1942/3695/1956/22801/7039/3675/4846/3655/5295…
hsa03460	Fanconi anemia pathway	49	0.403851	1.65272	0.00690146	0.0268664	0.0171239	6143	tags=35%, list=11%, signal=31%	2067/80010/5888/55215/29089/2187/672/6117/675/6118/2177/146956/641/5429/6119/7398/5889
hsa03320	PPAR signaling pathway	74	-0.389022	-1.55123	0.00704926	0.0271189	0.0172849	9679	tags=41%, list=18%, signal=33%	79966/1582/23305/34/10873/6257/51129/345/3158/6256/5105/8309/6342/2168/729359/1375/440503/1374/11001/33/5346/364/5467/2180/51703/1962/5468/2170/5465/5170
hsa04810	Regulation of actin cytoskeleton	216	-0.306508	-1.40941	0.0073295	0.0278691	0.017763	12987	tags=35%, list=24%, signal=26%	1902/22808/2246/4638/6548/7074/9459/2254/2264/8822/10788/345456/369/55970/2335/3645/2909/2147/3674/26999/7410/375189/3694/23396/9475/8826/6654/10298/5595/3690/54776/5156/5154/5159/3695/1956/22801/3675/3655/5295/1950/1793/91807/10787/200576/3985/3672/3827/89846/5829/4629/3680/81/5291/3696/3673/85477/8874/2261/5155/4478/4627/56924/221178/653857/3693/23365/8976/9564/10451/54961/8395/3685/3691/6655
hsa04611	Platelet activation	121	-0.344594	-1.48021	0.00750022	0.0281905	0.0179679	15731	tags=43%, list=29%, signal=31%	5568/5908/2534/6915/5739/6850/10125/5294/7094/2266/4638/5906/112/2243/107/100137049/2244/2909/2147/5742/3674/6786/9475/5592/115/3708/7450/5595/3690/5567/5321/5332/4846/5295/51206/111/91807/8673/3709/5291/3673/5336/255189/23236/2770/83660/9002/23365/8681/5603/2811/5593
hsa00230	Purine metabolism	121	0.296738	1.47699	0.00808866	0.0300567	0.0191573	5003	tags=23%, list=9%, signal=21%	10606/471/115024/6241/4830/11164/318/353/8833/3251/5631/30833/3704/1716/4831/5471/100/4882/654364/2986/2618/4833/158/3614/3615/6240/5236/271
hsa04913	Ovarian steroidogenesis	51	-0.427144	-1.58795	0.00840079	0.0305932	0.0194993	14316	tags=45%, list=27%, signal=33%	2488/1543/1545/112/107/654/5743/100137049/3973/3294/115/5567/5321/1081/111/1583/1586/255189/1573/3643/8681/3284/3480
hsa00562	Inositol phosphate metabolism	73	-0.39274	-1.55806	0.00842015	0.0305932	0.0194993	14349	tags=41%, list=27%, signal=30%	8821/5294/80271/64419/10423/23007/51196/3635/4534/5728/23396/84812/5333/55586/8897/3705/5332/27124/200576/56623/4329/9651/5297/5291/5336/23236/8867/8395/5286/51763
hsa00410	beta-Alanine metabolism	30	-0.485732	-1.60183	0.0093183	0.0334844	0.0213421	8191	tags=50%, list=15%, signal=42%	57571/339896/221/55748/218/23417/222/8639/1806/4329/35/84735/51733/1962/224
hsa00511	Other glycan degradation	17	-0.572068	-1.63142	0.00954749	0.0339351	0.0216293	13699	tags=71%, list=25%, signal=53%	129807/2629/3073/175/4123/2720/57704/2517/4126/64772/4758/23324
hsa05410	Hypertrophic cardiomyopathy	90	-0.367756	-1.51189	0.00978659	0.0344109	0.0219326	14223	tags=47%, list=26%, signal=34%	3908/1674/183/3679/284217/9254/6547/3569/785/782/6546/3674/3694/3690/53632/7040/3695/22801/489/3675/4624/3655/6443/5565/775/93589/3672/4625/3680/3696/3673/1906/3693/779/5563/778/7168/3685/776/5564/3691/4634
hsa04520	Adherens junction	66	-0.392073	-1.53064	0.00996821	0.0346766	0.022102	13631	tags=44%, list=25%, signal=33%	6934/5777/10580/6615/7048/7046/1495/8826/4089/5595/1387/5797/2241/1956/999/5792/4088/81/51176/3643/5787/51701/8976/5795/1500/2064/4008/4233/3480
hsa01230	Biosynthesis of amino acids	72	0.347968	1.58349	0.0103036	0.035466	0.0226051	7685	tags=32%, list=14%, signal=27%	441531/5223/7167/445/2597/3421/5631/226/2023/5832/5230/5831/6888/440/7086/22934/100526760/5723/1373/29968/29920/6120/6472
hsa04927	Cortisol synthesis and secretion	65	-0.391928	-1.52837	0.0106863	0.0364003	0.0232006	18413	tags=60%, list=34%, signal=40%	109/468/57552/9586/1589/3949/5443/2776/3739/8911/148327/5568/183/2516/112/3777/107/1388/56246/6667/115/3708/2767/5567/4158/8912/3164/5332/111/1583/775/3709/1586/23236/779/3284/778/776/8622
hsa05120	Epithelial cell signaling in Helicobacter pylori infection	70	-0.39253	-1.54586	0.0115936	0.0389287	0.0248121	12957	tags=39%, list=24%, signal=29%	527/4792/535/102/8992/3551/10312/1839/3725/528/1956/10392/9020/245973/537/2920/127124/525/58494/5336/50617/245972/523/51606/5601/5603/4233
hsa04971	Gastric acid secretion	76	-0.371	-1.49002	0.0116667	0.0389287	0.0248121	12289	tags=38%, list=23%, signal=30%	4638/6548/112/1080/6522/107/9992/115/115111/3708/5567/482/477/496/5332/111/91807/389015/3758/3709/3766/23236/2770/476/760/3784/3773/3772/481
hsa04935	Growth hormone synthesis, secretion and action	119	-0.338198	-1.44622	0.0121175	0.039697	0.0253018	8197	tags=27%, list=15%, signal=23%	6654/115/3708/2767/5595/1387/5567/2353/6755/5332/5295/111/3667/775/6776/3709/3483/5291/5336/23236/8835/2770/5601/55811/779/8660/9564/3717/778/5603/776/6655
hsa04728	Dopaminergic synapse	132	0.277265	1.3834	0.0121827	0.039697	0.0253018	7181	tags=25%, list=13%, signal=22%	50632/4129/3760/54331/5582/5527/1816/801/5515/59345/5520/5578/409/2785/5532/2786/2891/5518/5499/94235/5528/2931/2782/773/2893/5522/2790/2774/5501/2783/55012/10488/815
hsa00340	Histidine metabolism	21	-0.527478	-1.59718	0.0122612	0.039697	0.0253018	9099	tags=67%, list=17%, signal=55%	443/26/57571/221/55748/218/3034/10841/222/131669/84735/144193/224/3176
hsa04330	Notch signaling pathway	58	-0.390446	-1.48203	0.0128554	0.0412128	0.0262679	7379	tags=34%, list=14%, signal=30%	55534/54567/1387/9612/5663/5986/1840/7089/23385/8650/79816/182/4242/4851/4855/7090/6310/342371/3280/8850
hsa05165	Human papillomavirus infection	329	-0.269652	-1.29644	0.01523	0.0483515	0.0308179	11726	tags=30%, list=22%, signal=24%	3439/8321/11211/7476/4853/3442/7482/8992/5743/1741/3107/5728/2335/3371/55534/256076/7484/3674/7481/3551/8325/3694/10312/3448/7248/6654/7473/64398/131873/7477/7450/5595/1387/3690/6773/5567/5663/3909/5986/1284/9368/7479/5159/3695/528/1956/22801/3675/3655/5295/5516/3444/1950/22798/1282/182/245973/2308/537/127124/4242/3672/4851/7249/525/89780/5829/3680/3918/5291/3696/10379/5934/3673/50617/7422/245972…
