# Supplementary material for: Identification of Prognostic Biomarkers in Patients With Malignant Rhabdoid Tumor of the Kidney Based on mTORC1 Signaling Pathway-Related Genes
Source: Front Mol Biosci. 2022 Apr 26;9:843234. doi: 10.3389/fmolb.2022.843234 (PMC9087638; doi:10.3389/fmolb.2022.843234)
Supplement: Supplementary file 3 [file Table2.xls]

## Sheet: Sheet1
Symbol	logFC	AveExpr	t	P.Value	adj.P.Val	B
TMEM213	-5.34561	0.627104	-97.1357	9.43887e-63	5.51107e-58	128.347
RGN	-2.5889	0.349713	-66.3471	8.33121e-54	2.43217e-49	110.902
TMEM125	-3.3717	0.422118	-64.8637	2.81358e-53	5.47588e-49	109.809
C1orf210	-4.23978	0.551228	-63.8051	6.81892e-53	9.95341e-49	109.01
ILDR1	-3.55513	0.46206	-62.914	1.45278e-52	1.69647e-48	108.325
TTC22	-2.13295	0.290448	-61.9484	3.33666e-52	3.22179e-48	107.57
RP13-895J2.6	-3.39326	0.424733	-61.7799	3.86259e-52	3.22179e-48	107.437
AP001626.1	-3.11851	0.376354	-61.1323	6.80387e-52	4.96572e-48	106.921
SULT1C2	-3.26534	0.432769	-58.9597	4.74952e-51	3.08122e-47	105.142
SLC6A13	-3.22191	0.376524	-58.458	7.51239e-51	4.38626e-47	104.72
FOLR3	-2.68166	0.338032	-55.8094	9.02441e-50	4.79008e-46	102.423
BHMT2	-4.46826	0.576989	-55.3304	1.43189e-49	6.96698e-46	101.994
TMPRSS2	-4.27611	0.519765	-54.7483	2.52286e-49	1.1331e-45	101.467
GCGR	-3.29329	0.393331	-53.0828	1.31759e-48	5.49501e-45	99.9244
FOXI1	-5.0108	0.571657	-53.0005	1.43168e-48	5.57277e-45	99.8467
ATP6V0A4	-4.9954	0.606651	-52.6877	1.9646e-48	7.1692e-45	99.5504
TMEM72	-5.33613	0.600179	-51.0699	1.03984e-47	3.49197e-44	97.9856
GGT6	-4.4083	0.525884	-51.0368	1.07653e-47	3.49197e-44	97.9529
RP1-60O19.1	-3.06758	0.378103	-50.3492	2.2205e-47	6.8236e-44	97.2707
CLCNKB	-6.47061	0.802941	-48.8358	1.13077e-46	3.30111e-43	95.7321
HPN	-5.08385	0.719204	-48.5068	1.62114e-46	4.50731e-43	95.3908
PDZK1	-4.86409	0.74347	-46.9443	9.26623e-46	2.45922e-42	93.7345
IRF6	-3.43645	0.508565	-46.6127	1.35111e-45	3.42987e-42	93.3753
GLOD5	-1.45779	0.17133	-46.5374	1.47241e-45	3.58207e-42	93.2934
C1orf116	-2.75514	0.369458	-45.6507	4.09344e-45	9.56014e-42	92.3177
RAB17	-3.65023	0.475684	-45.5144	4.79839e-45	1.07755e-41	92.1658
UBXN10	-1.74814	0.249129	-44.896	9.92122e-45	2.14545e-41	91.4711
NPM1P25	-3.18533	0.51252	-43.596	4.71503e-44	9.83201e-41	89.9767
KCNJ1	-5.66558	0.686317	-43.432	5.75723e-44	1.15913e-40	89.7848
PKHD1	-3.09752	0.373981	-43.2114	7.54031e-44	1.46752e-40	89.5255
MAP7	-3.07762	0.54888	-42.1852	2.69143e-43	5.06919e-40	88.3009
LA16c-329F2.1	-3.7267	0.520229	-42.1256	2.90068e-43	5.29256e-40	88.2287
ENAM	-2.18383	0.260983	-41.9751	3.50525e-43	6.20185e-40	88.0462
EHF	-2.61582	0.345444	-41.7759	4.50764e-43	7.74081e-40	87.8037
RP3-331H24.7	-4.32254	0.58754	-41.6282	5.43607e-43	9.06845e-40	87.623
SDR42E1	-1.08226	0.140186	-41.5293	6.16439e-43	9.99778e-40	87.5016
UGT3A1	-2.88424	0.337809	-41.2979	8.281e-43	1.30676e-39	87.2166
CTD-2396E7.11	-4.36258	0.654518	-40.8757	1.42514e-42	2.18973e-39	86.6921
EMX1	-4.25125	0.515535	-40.2902	3.05153e-42	4.47547e-39	85.9555
PAQR5	-3.56502	0.640627	-40.2866	3.06607e-42	4.47547e-39	85.9509
HGD	-3.72789	0.48144	-40.0201	4.35148e-42	6.19683e-39	85.6119
FRK	-2.60519	0.364826	-39.9383	4.84693e-42	6.73804e-39	85.5075
ADAMTS9-AS1	-3.47611	0.488187	-39.8739	5.27749e-42	7.16597e-39	85.425
PROM2	-4.3144	0.706704	-39.4924	8.75869e-42	1.16226e-38	84.9339
UMOD	-10.297	1.11795	-39.4174	9.6812e-42	1.25613e-38	84.8368
SMIM6	-3.46702	0.451338	-39.2274	1.24883e-41	1.58512e-38	84.5898
CDH16	-8.43661	1.18976	-39.1815	1.32816e-41	1.6459e-38	84.53
FAM3B	-3.04084	0.388247	-39.1677	1.3531e-41	1.6459e-38	84.512
RP11-728F11.3	-3.20445	0.4132	-39.1296	1.42422e-41	1.69706e-38	84.4622
RP3-406A7.7	-2.8456	0.414013	-39.0961	1.48993e-41	1.7295e-38	84.4185
RAB19	-1.88641	0.259332	-39.0858	1.51068e-41	1.7295e-38	84.405
PRRG2	-2.81091	0.745508	-38.8272	2.14253e-41	2.40568e-38	84.0657
EPHA1	-1.90195	0.327641	-38.5725	3.02923e-41	3.33712e-38	83.7293
KNG1	-6.75709	0.727694	-38.5052	3.3208e-41	3.59058e-38	83.64
UGT2A3	-4.25344	0.513594	-38.2213	4.89994e-41	5.20169e-38	83.2617
GOLT1A	-2.62083	0.332866	-38.1443	5.44813e-41	5.68035e-38	83.1586
MIR30C2	-3.11585	0.391531	-37.8304	8.41074e-41	8.32336e-38	82.7361
RP11-285G1.9	-2.13931	0.251214	-37.8049	8.71376e-41	8.4795e-38	82.7016
KL	-3.80923	0.562689	-37.7656	9.20301e-41	8.80879e-38	82.6484
MIR429	-2.67292	0.308904	-37.4932	1.34585e-40	1.2546e-37	82.2783
BSND	-3.63211	0.420471	-37.4891	1.35372e-40	1.2546e-37	82.2726
RP11-120K24.3	-1.3203	0.162727	-37.2604	1.86631e-40	1.70263e-37	81.9597
RHBG	-3.01383	0.349959	-37.1718	2.11476e-40	1.89961e-37	81.8379
HNF1A-AS1	-2.66908	0.328465	-37.0265	2.59688e-40	2.26324e-37	81.6377
LINC00958	-2.45448	0.349021	-37.0265	2.5971e-40	2.26324e-37	81.6376
TMEM139	-3.63347	0.585944	-36.9478	2.90359e-40	2.49312e-37	81.5288
RP11-728F11.4	-3.00344	0.44862	-36.8676	3.25371e-40	2.71392e-37	81.4178
WDR72	-3.58537	0.434704	-36.7312	3.95179e-40	3.24977e-37	81.2282
RP4-655J12.4	-1.99523	0.245187	-36.1521	9.08478e-40	7.36713e-37	80.4155
OVOL1	-1.66848	0.200537	-36.1076	9.68946e-40	7.74985e-37	80.3525
AC005083.1	-3.73365	0.593396	-35.6576	1.86772e-39	1.47365e-36	79.7111
ENPP5	-3.62021	0.537056	-35.5749	2.1086e-39	1.64153e-36	79.5924
SOWAHA	-2.9057	0.425119	-35.5296	2.25399e-39	1.73163e-36	79.5272
AC079630.4	-2.19889	0.344601	-35.4891	2.39253e-39	1.81419e-36	79.4689
MFSD6L	-1.71978	0.214462	-35.2979	3.17279e-39	2.37499e-36	79.1927
RP11-297L17.2	-1.1263	0.123836	-34.6589	8.23527e-39	6.08649e-36	78.2587
RORC	-1.93756	0.25736	-34.2963	1.4252e-38	1.04016e-35	77.7211
C6orf223	-1.62728	0.204958	-34.2787	1.46396e-38	1.05526e-35	77.6948
RP11-231P20.2	-1.77498	0.250763	-34.1361	1.81913e-38	1.29529e-35	77.4817
GPR110	-3.33031	0.447789	-34.095	1.93694e-38	1.36256e-35	77.4202
MCF2L-AS1	-2.56414	0.420024	-34.0256	2.15396e-38	1.48584e-35	77.316
RP3-333A15.2	-3.92061	0.473227	-33.9823	2.30153e-38	1.56255e-35	77.251
TMEM45B	-3.3152	0.633694	-33.8163	2.97001e-38	1.99322e-35	77.0007
RP11-1260E13.2	-3.17043	0.36666	-33.7375	3.35343e-38	2.22496e-35	76.8816
OVOL2	-1.60203	0.226056	-33.4831	4.97189e-38	3.25096e-35	76.4949
KLHDC7A	-2.97625	0.389054	-33.478	5.01115e-38	3.25096e-35	76.4871
COL4A3	-3.6282	0.517724	-33.4464	5.26343e-38	3.3771e-35	76.4389
RP11-690G19.4	-3.64762	0.442375	-33.3228	6.38161e-38	4.05003e-35	76.2497
C14orf105	-4.62566	0.646433	-33.23	7.37725e-38	4.63156e-35	76.1072
SGK2	-3.44269	0.512119	-33.1456	8.41901e-38	5.22937e-35	75.9774
TRPM3	-1.17505	0.152492	-33.1059	8.96065e-38	5.50721e-35	75.9161
RASSF6	-1.74398	0.250231	-33.0785	9.35459e-38	5.68944e-35	75.8739
ALS2CL	-1.70866	0.294641	-32.9183	1.20376e-37	7.24574e-35	75.626
RP11-354P11.2	-2.15742	0.296796	-32.6949	1.71412e-37	1.02125e-34	75.2784
PLA2G4F	-2.86387	0.317146	-32.3556	2.9448e-37	1.73168e-34	74.7459
RP11-449J21.5	-2.1762	0.289246	-32.3511	2.96586e-37	1.73168e-34	74.7389
LIPC	-1.86881	0.269527	-32.2942	3.24932e-37	1.8784e-34	74.6491
ACTR3C	-1.23914	0.20884	-32.2261	3.62501e-37	2.07504e-34	74.5414
PRR15L	-4.21072	0.619253	-31.9406	5.748e-37	3.25834e-34	74.0874
ESRP2	-2.73712	0.446597	-31.7965	7.26402e-37	4.07812e-34	73.8568
NUP62CL	-2.29301	0.314664	-31.78	7.4623e-37	4.14954e-34	73.8303
CKMT2	-2.43908	0.482945	-31.7649	7.64777e-37	4.21255e-34	73.8061
KDF1	-3.50892	0.593072	-31.3737	1.45165e-36	7.8479e-34	73.1744
TFCP2L1	-4.87473	0.737634	-31.2133	1.89203e-36	1.01349e-33	72.9132
ARHGEF16	-2.37461	0.438888	-31.0106	2.64852e-36	1.40581e-33	72.5814
NR1H4	-2.83754	0.381551	-30.6738	4.65283e-36	2.42558e-33	72.0252
GPR143	-2.10098	0.351947	-30.5816	5.43351e-36	2.80749e-33	71.8721
RBPMS-AS1	-1.52422	0.240276	-30.4349	6.96205e-36	3.56573e-33	71.6273
CASR	-4.36846	0.583857	-30.0918	1.24814e-35	6.33696e-33	71.0506
HSD11B2	-8.00444	1.79626	-29.9863	1.49525e-35	7.52614e-33	70.8721
CTD-2315E11.1	-1.8239	0.257507	-29.9315	1.64266e-35	8.19743e-33	70.7791
RP11-231E6.1	-1.48916	0.203194	-29.8386	1.92732e-35	9.53647e-33	70.6211
PTGER3	-4.68383	0.670509	-29.7681	2.17666e-35	1.06797e-32	70.5008
MCCD1	-4.06539	0.514298	-29.5529	3.15948e-35	1.53727e-32	70.1323
VAV3	-4.0053	0.819829	-29.4831	3.5678e-35	1.7216e-32	70.0121
PPARGC1A	-3.56333	0.510414	-29.4783	3.59761e-35	1.72175e-32	70.0039
SERPINA5	-4.61079	0.657245	-29.4724	3.63467e-35	1.72535e-32	69.9937
RP11-232L2.2	-1.05988	0.114116	-29.4667	3.67081e-35	1.72845e-32	69.984
HOGA1	-3.03976	0.430957	-29.1173	6.76925e-35	3.16189e-32	69.3784
RP11-465B22.8	-2.65703	0.314711	-29.0663	7.40495e-35	3.43137e-32	69.2895
FAM110C	-3.14106	0.474793	-29.0317	7.87104e-35	3.61863e-32	69.2291
ATP6V1G3	-4.48591	0.494299	-29.0089	8.19415e-35	3.73775e-32	69.1893
KCNQ1	-3.87346	1.19996	-28.9457	9.16302e-35	4.1473e-32	69.0786
PLCXD2	-2.13898	0.315259	-28.8329	1.11923e-34	5.02681e-32	68.8805
LINC00671	-2.18255	0.2521	-28.4097	2.38454e-34	1.05474e-31	68.1312
C4orf19	-2.51633	0.456602	-28.2898	2.95947e-34	1.29921e-31	67.9171
AC005082.12	-2.68824	0.431142	-28.226	3.32162e-34	1.44731e-31	67.8027
ESRP1	-3.06471	0.537144	-28.2101	3.41843e-34	1.47846e-31	67.7742
ADH1B	-3.57048	0.563578	-27.9197	5.79652e-34	2.47038e-31	67.2506
SERPINA4	-1.19591	0.153759	-27.8017	7.19292e-34	3.03101e-31	67.0365
DMGDH	-2.33504	0.50363	-27.8	7.21581e-34	3.03101e-31	67.0334
RNF128	-3.00276	0.540783	-27.6293	9.87508e-34	4.11396e-31	66.7221
DMRT2	-3.39812	0.468712	-27.626	9.9349e-34	4.11396e-31	66.7161
CLDN16	-4.22805	0.530144	-27.5808	1.08e-33	4.44069e-31	66.6333
CHMP4C	-2.5773	0.403864	-27.535	1.17529e-33	4.79871e-31	66.5494
AC234582.1	-3.99192	0.677531	-27.3766	1.57642e-33	6.39185e-31	66.2579
SLC45A3	-2.06508	0.520198	-27.3588	1.62927e-33	6.56055e-31	66.2252
CTB-51J22.1	-1.57462	0.225407	-27.2418	2.02623e-33	8.1031e-31	66.0087
AMBP	-2.06835	0.252951	-27.204	2.1741e-33	8.6353e-31	65.9388
SYNDIG1	-2.51588	0.335038	-27.0501	2.90065e-33	1.13665e-30	65.6525
HNF1A	-1.25532	0.169277	-26.9765	3.33077e-33	1.29398e-30	65.5152
RGL3	-3.96797	0.737159	-26.974	3.34647e-33	1.29398e-30	65.5105
SOX6	-1.61103	0.260545	-26.9672	3.3899e-33	1.30215e-30	65.4977
TDGF1	-2.14089	0.283404	-26.9181	3.71792e-33	1.41881e-30	65.406
RP11-546K22.1	-2.99695	0.581964	-26.7897	4.73879e-33	1.79665e-30	65.1649
SLC44A4	-4.16444	0.765538	-26.7337	5.26999e-33	1.98515e-30	65.0594
RP11-532F12.5	-3.73028	0.69255	-26.6596	6.06547e-33	2.27016e-30	64.9197
C9orf66	-1.40223	0.210108	-26.6486	6.19364e-33	2.30336e-30	64.8989
SLC6A12	-4.33342	0.634022	-26.3078	1.18848e-32	4.39187e-30	64.2511
AP1M2	-4.80199	0.836537	-26.3037	1.19792e-32	4.39893e-30	64.2432
SULT1A2	-1.05881	0.224149	-26.1944	1.47874e-32	5.39619e-30	64.0338
NUPR1L	-3.91152	0.634034	-26.1381	1.64839e-32	5.97792e-30	63.9258
KIF12	-5.49924	0.971871	-26.087	1.81978e-32	6.55875e-30	63.8275
HRG	-2.34222	0.257815	-26.0739	1.86672e-32	6.68664e-30	63.8021
MECOM	-3.88843	1.04086	-26.0373	2.00388e-32	7.13417e-30	63.7316
PIP5K1B	-1.41706	0.265362	-26.0297	2.0337e-32	7.19647e-30	63.7169
SLC12A1	-6.46562	0.854584	-25.9766	2.25463e-32	7.93019e-30	63.6144
ESRRG	-2.8232	0.392504	-25.9358	2.44072e-32	8.53332e-30	63.5355
RP11-456H18.2	-2.22049	0.346049	-25.7498	3.50928e-32	1.21962e-29	63.1742
RP11-317J10.2	-1.42592	0.230035	-25.666	4.13642e-32	1.42907e-29	63.0106
CADPS2	-3.62623	0.675817	-25.5958	4.74897e-32	1.63105e-29	62.8732
RP11-1260E13.3	-2.37297	0.266708	-25.5267	5.44155e-32	1.85799e-29	62.7377
RP4-568C11.4	-3.96349	0.495062	-25.354	7.65743e-32	2.59938e-29	62.3976
AC118754.4	-1.35052	0.169277	-25.1848	1.07234e-31	3.59833e-29	62.0623
RNF152	-2.24666	0.490703	-25.1543	1.13979e-31	3.80279e-29	62.0016
AQP2	-7.5252	0.827534	-25.1476	1.15496e-31	3.8315e-29	61.9884
RP5-1033H22.2	-1.04482	0.141962	-25.0013	1.54817e-31	5.08876e-29	61.6966
AOC1	-5.59106	0.786259	-25.0003	1.55137e-31	5.08876e-29	61.6945
TRPV6	-1.86452	0.24327	-24.7765	2.43578e-31	7.90099e-29	61.2451
ATP6V0D2	-5.02659	0.798878	-24.7556	2.5411e-31	8.19709e-29	61.2029
POU3F3	-4.80512	0.763937	-24.7432	2.60582e-31	8.35968e-29	61.1778
VTCN1	-4.311	0.608475	-24.6232	3.32437e-31	1.06066e-28	60.9352
MFSD4	-4.18654	0.745291	-24.6124	3.39791e-31	1.07823e-28	60.9134
FOLR1	-5.34868	0.942688	-24.5873	3.57641e-31	1.12841e-28	60.8623
AC069213.1	-2.78564	0.389318	-24.3989	5.25484e-31	1.63199e-28	60.4788
AQP7	-2.31076	0.28625	-24.2065	7.80551e-31	2.38608e-28	60.0843
LIMCH1	-3.18856	0.787475	-24.1971	7.95763e-31	2.41991e-28	60.0651
PBLD	-3.2139	1.11539	-24.0368	1.10897e-30	3.32048e-28	59.7341
ZNF385B	-2.00077	0.262331	-23.9342	1.37241e-30	4.08832e-28	59.5215
BLNK	-3.68348	0.963778	-23.9034	1.46344e-30	4.31791e-28	59.4574
C6orf132	-2.22183	0.336311	-23.9031	1.46428e-30	4.31791e-28	59.4569
RP11-762L8.6	-1.44018	0.267143	-23.8926	1.49666e-30	4.39124e-28	59.435
CTD-2284J15.1	-1.12003	0.203732	-23.8013	1.81135e-30	5.26165e-28	59.2447
TMEM27	-4.56471	0.895972	-23.7867	1.86763e-30	5.37169e-28	59.2141
TCEAL2	-2.52446	0.417563	-23.7464	2.03186e-30	5.81541e-28	59.13
RASAL1	-3.0266	0.47258	-23.7263	2.11961e-30	6.03697e-28	59.0879
PPP2R2B	-1.03092	0.130448	-23.6994	2.24245e-30	6.35583e-28	59.0317
TMEM184A	-1.03953	0.157469	-23.5758	2.9088e-30	8.16519e-28	58.772
GRB14	-3.65608	0.603273	-23.5026	3.39466e-30	9.48343e-28	58.6179
ELMO3	-3.29749	0.939012	-23.4114	4.11802e-30	1.14495e-27	58.4251
TPTEP1	-1.66554	0.273162	-23.3553	4.63928e-30	1.28376e-27	58.3061
LINC01320	-3.15231	0.453307	-23.2229	6.14965e-30	1.69368e-27	58.0248
KIF13B	-2.90683	0.771028	-23.1877	6.62984e-30	1.80886e-27	57.9497
AC073218.3	-2.52547	0.296319	-23.1328	7.45634e-30	2.0249e-27	57.8324
RAB25	-5.11654	1.02074	-23.1244	7.59207e-30	2.05002e-27	57.8144
CLCNKA	-5.46755	0.657238	-23.1115	7.80581e-30	2.09063e-27	57.7866
NRK	-2.03743	0.330721	-23.0592	8.7311e-30	2.31719e-27	57.6748
FRMD3	-1.8796	0.503887	-22.9743	1.04803e-29	2.76885e-27	57.4924
RAPGEF3	-3.00962	0.548217	-22.9294	1.15458e-29	3.03661e-27	57.3957
FA2H	-2.77693	0.449349	-22.8636	1.33087e-29	3.48454e-27	57.2538
LINC01187	-2.67549	0.289272	-22.8611	1.33828e-29	3.48832e-27	57.2483
PVRL4	-1.83033	0.26953	-22.8214	1.45837e-29	3.78443e-27	57.1624
ST3GAL6	-1.74825	0.481993	-22.5678	2.53158e-29	6.51152e-27	56.6114
EPHX3	-2.50824	0.646814	-22.5499	2.63305e-29	6.7428e-27	56.5722
MIR200A	-1.27015	0.136087	-22.5306	2.74612e-29	6.97121e-27	56.5301
PAX8	-5.93536	1.3771	-22.5158	2.83673e-29	7.17005e-27	56.4977
HNF1B	-5.14582	0.858872	-22.4543	3.24618e-29	8.1696e-27	56.363
SLC3A1	-3.98485	0.57193	-22.4314	3.41372e-29	8.55437e-27	56.3127
C1orf186	-2.2037	0.322889	-22.2115	5.54285e-29	1.37715e-26	55.8282
ABCB1	-3.03414	0.440627	-22.1724	6.04495e-29	1.49554e-26	55.7416
SLC9A4	-2.51649	0.3037	-22.1109	6.92958e-29	1.70711e-26	55.605
SCGB1D2	-2.24833	0.251325	-22.109	6.95859e-29	1.70711e-26	55.6008
SYNE4	-2.35698	0.515936	-22.0738	7.52514e-29	1.83837e-26	55.5226
RP4-541C22.5	-1.53227	0.189563	-22.0534	7.87455e-29	1.91571e-26	55.4772
SLC22A2	-2.77722	0.325032	-21.9875	9.11953e-29	2.20026e-26	55.3305
SPNS2	-4.40582	1.13631	-21.9459	1.00078e-28	2.40464e-26	55.2375
SCNN1A	-6.02398	1.17143	-21.9401	1.01399e-28	2.42373e-26	55.2244
LINC00886	-1.01097	0.228668	-21.9387	1.01703e-28	2.42373e-26	55.2214
NEURL3	-2.86712	0.487491	-21.9118	1.08002e-28	2.56338e-26	55.1613
RP11-445F12.2	-1.01745	0.13545	-21.8112	1.35329e-28	3.19897e-26	54.9358
ARHGEF37	-1.85151	0.463653	-21.7676	1.49278e-28	3.51448e-26	54.8377
ANXA3	-3.2066	0.569328	-21.669	1.86433e-28	4.3716e-26	54.6154
RP3-333A15.1	-1.55655	0.176636	-21.652	1.93739e-28	4.52474e-26	54.5769
BTC	-2.29331	0.315709	-21.5821	2.26922e-28	5.23688e-26	54.4188
SERPINF2	-3.97683	0.857906	-21.4069	3.37874e-28	7.73624e-26	54.0205
SLC4A1	-3.38749	0.420177	-21.3113	4.2031e-28	9.54888e-26	53.8021
HYAL1	-3.33928	0.884018	-21.2118	5.28068e-28	1.19044e-25	53.5737
SMIM2-AS1	-1.57008	0.324915	-21.1959	5.47686e-28	1.22991e-25	53.5372
CLDN8	-5.5063	0.681218	-21.1851	5.61406e-28	1.25589e-25	53.5124
ARHGEF38	-1.24123	0.251605	-21.1681	5.83779e-28	1.30096e-25	53.4733
RPH3AL	-2.31057	0.65122	-21.1464	6.13683e-28	1.3624e-25	53.4233
SLC12A3	-3.99512	0.496211	-21.1424	6.19318e-28	1.3697e-25	53.4142
SH3TC1	-2.3854	0.654066	-21.111	6.65887e-28	1.46547e-25	53.3416
AC083843.4	-1.51714	0.240871	-21.1098	6.67642e-28	1.46547e-25	53.339
GJB1	-3.64369	0.576301	-21.0781	7.18382e-28	1.56508e-25	53.2657
NR0B2	-4.18184	0.465479	-21.0678	7.35657e-28	1.59676e-25	53.2419
KCNJ10	-3.65628	0.646702	-21.063	7.43883e-28	1.60495e-25	53.2308
PLCB1	-1.8664	0.418598	-21.042	7.80816e-28	1.66994e-25	53.1823
MUC20	-4.00834	0.751655	-21.0334	7.96471e-28	1.69721e-25	53.1624
FAAH	-2.76606	0.875155	-20.9888	8.83049e-28	1.87486e-25	53.0591
CHDH	-2.25324	0.504035	-20.9449	9.77694e-28	2.06082e-25	52.9572
TTC39A	-1.99748	0.433238	-20.8371	1.25605e-27	2.61918e-25	52.7064
LINC00982	-3.97731	0.581101	-20.8263	1.28802e-27	2.67629e-25	52.6812
CELSR2	-3.50844	0.996477	-20.7854	1.41663e-27	2.93307e-25	52.586
HKDC1	-2.76684	0.39685	-20.7686	1.4736e-27	3.02954e-25	52.5465
TNK1	-1.86007	0.589034	-20.7554	1.5196e-27	3.11316e-25	52.5157
PCP2	-1.3795	0.264426	-20.7022	1.72068e-27	3.51278e-25	52.3913
MACC1	-2.39954	0.409836	-20.6974	1.74049e-27	3.54083e-25	52.3798
C1orf168	-2.83208	0.320748	-20.6338	2.02008e-27	4.08119e-25	52.2306
IGFALS	-1.28556	0.191553	-20.6258	2.05828e-27	4.13848e-25	52.2119
UNC5CL	-3.1427	0.542411	-20.6249	2.06261e-27	4.13848e-25	52.2098
FXYD2	-6.35419	1.33388	-20.6195	2.08879e-27	4.17666e-25	52.1972
SLITRK4	-1.62171	0.266032	-20.576	2.31407e-27	4.58006e-25	52.0946
MAGIX	-1.46317	0.418325	-20.47	2.97033e-27	5.83934e-25	51.8446
TFAP2B	-3.17529	0.498254	-20.4648	3.00691e-27	5.89142e-25	51.8323
RP13-452N2.1	-2.34138	0.269871	-20.348	3.96422e-27	7.7411e-25	51.5555
CNKSR1	-2.63197	0.558761	-20.3007	4.43552e-27	8.63255e-25	51.443
CCDC64	-4.46539	1.01522	-20.2738	4.72849e-27	9.17217e-25	51.3789
SEMA3G	-2.95005	0.683021	-20.2176	5.40642e-27	1.04525e-24	51.2447
CFAP221	-1.61612	0.371225	-20.175	5.98406e-27	1.15311e-24	51.143
PLA1A	-2.57973	0.513136	-20.0598	7.88389e-27	1.5142e-24	50.8667
C21orf62	-2.02541	0.309519	-20.0486	8.09865e-27	1.55035e-24	50.8398
TFAP2A	-2.61296	0.545257	-19.8838	1.20412e-26	2.29006e-24	50.4424
TMEM61	-3.77134	0.616698	-19.8009	1.47159e-26	2.78063e-24	50.2414
RP11-531H8.2	-3.20692	0.381204	-19.7742	1.56968e-26	2.95642e-24	50.1767
RP11-35J10.6	-2.22069	0.253249	-19.673	2.00744e-26	3.75669e-24	49.9302
AC144831.1	-2.49236	0.350287	-19.6609	2.06738e-26	3.85648e-24	49.9007
AC147651.5	-2.91816	0.337301	-19.6409	2.17044e-26	4.03584e-24	49.8519
PRSS8	-5.06476	0.993295	-19.6218	2.27394e-26	4.21487e-24	49.8052
RP11-254F7.3	-2.6667	0.59335	-19.5945	2.43039e-26	4.49062e-24	49.7385
LHFPL3-AS2	-3.40747	0.580167	-19.5741	2.55496e-26	4.70587e-24	49.6884
LINC00087	-1.97051	0.48712	-19.5594	2.64851e-26	4.86285e-24	49.6524
ITGA2	-3.13961	0.743201	-19.5556	2.67289e-26	4.89222e-24	49.6432
OGDHL	-4.43744	1.11251	-19.476	3.24809e-26	5.92644e-24	49.4478
ITGB8	-3.05432	0.574509	-19.439	3.55755e-26	6.47087e-24	49.3566
TMEM207	-2.59319	0.279376	-19.3777	4.13556e-26	7.49886e-24	49.2056
TMC4	-3.81903	1.43741	-19.3753	4.16009e-26	7.51287e-24	49.1997
PCK1	-3.92357	0.529249	-19.3745	4.16903e-26	7.51287e-24	49.1976
RP3-325F22.5	-1.26015	0.179051	-19.3711	4.20405e-26	7.55267e-24	49.1892
RP11-13J10.1	-1.07219	0.1371	-19.2869	5.17449e-26	9.26757e-24	48.9809
BX842568.1	-1.14677	0.151813	-19.2623	5.4991e-26	9.81884e-24	48.9199
PLXNB1	-3.75823	1.34324	-19.2261	6.01406e-26	1.07056e-23	48.8302
SCNN1G	-5.24116	0.836957	-19.2144	6.19014e-26	1.09855e-23	48.8012
ATP6V1C2	-2.58036	0.779931	-19.2075	6.29702e-26	1.11413e-23	48.7841
ACKR2	-1.33156	0.318609	-19.1775	6.78422e-26	1.19671e-23	48.7094
AC103563.8	-3.00695	0.380506	-19.158	7.12035e-26	1.25222e-23	48.6609
SLC4A9	-2.82726	0.340165	-19.0871	8.4937e-26	1.48925e-23	48.484
LRRC19	-2.79371	0.614975	-19.0288	9.82243e-26	1.71707e-23	48.3382
KIT	-2.43496	0.601573	-19.0225	9.97679e-26	1.73885e-23	48.3226
LINC00472	-2.4126	0.296277	-19.0093	1.03122e-25	1.79196e-23	48.2895
ATP6V1B1	-5.16255	1.64157	-18.9953	1.06773e-25	1.84989e-23	48.2546
AC109642.1	-1.11674	0.167086	-18.9673	1.14518e-25	1.97821e-23	48.1843
SEC14L6	-2.64423	0.500431	-18.9525	1.18858e-25	2.04712e-23	48.147
SAMD12	-1.66848	0.240815	-18.9184	1.29465e-25	2.21674e-23	48.0613
UGT1A6	-1.51238	0.181808	-18.8754	1.44209e-25	2.46196e-23	47.9531
RP11-190A12.8	-1.58585	0.232309	-18.8591	1.50215e-25	2.55702e-23	47.9122
UGT2B7	-4.52171	0.733858	-18.8534	1.52387e-25	2.58646e-23	47.8978
FMO5	-1.39334	0.473368	-18.8399	1.57637e-25	2.66782e-23	47.8638
RBM11	-1.32111	0.243125	-18.8269	1.62903e-25	2.74897e-23	47.8309
KCNC4	-1.36312	0.312505	-18.8039	1.72583e-25	2.90392e-23	47.773
LRRK2	-2.03362	0.572489	-18.7049	2.21541e-25	3.70634e-23	47.5224
TMEM47	-3.3445	1.21985	-18.6838	2.3373e-25	3.89865e-23	47.4687
CA2	-5.12834	1.84353	-18.6827	2.34372e-25	3.89865e-23	47.466
RP5-1159O4.2	-1.36523	0.262406	-18.6812	2.35238e-25	3.90194e-23	47.4623
SEMA4D	-2.36385	1.04035	-18.6763	2.38204e-25	3.93995e-23	47.4497
2021-03-02	-3.82791	0.985866	-18.663	2.46355e-25	4.06326e-23	47.4159
ACADL	-2.42404	0.340322	-18.6091	2.82396e-25	4.64457e-23	47.279
FXYD4	-7.56613	1.05501	-18.5333	3.42385e-25	5.59968e-23	47.0857
C1QTNF7	-1.18993	0.177724	-18.4971	3.75407e-25	6.1226e-23	46.9933
EVPL	-3.1602	0.474346	-18.4683	4.04012e-25	6.57076e-23	46.9197
TNFSF13	-2.36191	0.7835	-18.4372	4.37399e-25	7.094e-23	46.84
CPEB4	-2.39356	1.28268	-18.429	4.46705e-25	7.22487e-23	46.8189
STK32A	-1.34634	0.197529	-18.3553	5.39437e-25	8.70057e-23	46.6296
RP11-35J10.7	-2.10332	0.254647	-18.3416	5.58711e-25	8.98663e-23	46.5944
GALNT15	-1.91236	0.368776	-18.2799	6.54536e-25	1.0499e-22	46.4355
RAP1GAP	-4.38117	1.57177	-18.2563	6.95529e-25	1.1126e-22	46.3746
ST14	-4.25362	1.37681	-18.2476	7.11285e-25	1.13469e-22	46.3521
U47924.27	-2.63129	0.346954	-18.2231	7.57675e-25	1.20541e-22	46.2887
INPP5J	-3.26831	0.629894	-18.196	8.1248e-25	1.28908e-22	46.2186
NEDD9	-3.08453	0.929065	-18.1889	8.27451e-25	1.30928e-22	46.2003
SLC30A2	-2.23906	0.318972	-18.1847	8.36401e-25	1.31986e-22	46.1895
EGF	-4.62685	0.509664	-18.1526	9.08774e-25	1.42636e-22	46.1062
USP53	-2.65527	0.608787	-18.1338	9.53899e-25	1.48521e-22	46.0576
SMIM5	-2.8333	0.372882	-18.1001	1.04095e-24	1.61215e-22	45.9699
SGPP2	-3.20247	0.732561	-18.0616	1.15009e-24	1.77646e-22	45.8698
NME5	-2.64927	0.551333	-18.0464	1.19643e-24	1.84317e-22	45.8302
SEMA3B-AS1	-3.19199	0.695652	-18.0039	1.33593e-24	2.05265e-22	45.7195
TJP3	-2.666	0.644518	-17.9882	1.39141e-24	2.13228e-22	45.6787
RP13-644M16.5	-1.43521	0.166254	-17.9514	1.53129e-24	2.34051e-22	45.5825
COL4A4	-3.71623	0.692113	-17.9419	1.56972e-24	2.38841e-22	45.5576
CLDN10-AS1	-1.07572	0.140351	-17.9416	1.57081e-24	2.38841e-22	45.5569
LHX1	-3.46839	0.684216	-17.9103	1.70474e-24	2.57196e-22	45.4748
TRHDE-AS1	-1.46698	0.239543	-17.8833	1.82886e-24	2.74503e-22	45.4043
MLK4	-2.94756	0.589158	-17.8799	1.84518e-24	2.76242e-22	45.3953
AIF1L	-6.17477	1.84024	-17.8587	1.95045e-24	2.90512e-22	45.3396
NPM2	-1.31109	0.343607	-17.8158	2.18203e-24	3.24178e-22	45.227
SMIM10	-2.18428	0.703606	-17.8129	2.19858e-24	3.25809e-22	45.2194
TMPRSS3	-1.30994	0.211598	-17.7998	2.27535e-24	3.36331e-22	45.185
AQP6	-4.08163	0.632368	-17.7795	2.39997e-24	3.53856e-22	45.1314
RP11-527L4.6	-2.58332	0.291441	-17.6894	3.04056e-24	4.47176e-22	44.8939
MFSD7	-2.09051	0.742796	-17.6833	3.09006e-24	4.53315e-22	44.8777
VWA7	-1.61992	0.36497	-17.661	3.27702e-24	4.79538e-22	44.8187
GOLGA2P5	-1.03733	0.205781	-17.653	3.34658e-24	4.88492e-22	44.7977
MST1L	-3.42498	0.501165	-17.6192	3.65897e-24	5.32759e-22	44.7081
OR7E14P	-3.02491	0.657505	-17.6	3.84866e-24	5.57598e-22	44.6573
LZTS3	-3.03136	1.15913	-17.5935	3.91504e-24	5.6581e-22	44.6401
NOSTRIN	-2.31213	0.836833	-17.5908	3.94335e-24	5.68494e-22	44.6329
GPR56	-5.17732	1.79307	-17.5759	4.10235e-24	5.8996e-22	44.5932
SLCO4C1	-3.10315	0.526544	-17.5697	4.16936e-24	5.96657e-22	44.577
LL21NC02-21A1.1	-3.31451	1.02335	-17.5244	4.70123e-24	6.71126e-22	44.4564
TOP2A	3.91546	4.93826	17.491	5.13666e-24	7.29718e-22	44.3675
MARVELD2	-3.19576	0.623406	-17.4138	6.30533e-24	8.91428e-22	44.1616
PTPRB	-2.57177	0.775749	-17.4138	6.30551e-24	8.91428e-22	44.1616
AC034220.3	-1.80685	0.448865	-17.4077	6.4082e-24	9.03758e-22	44.1454
CLDN10	-4.50841	0.975198	-17.394	6.64728e-24	9.32969e-22	44.1086
TINAGL1	-4.24009	1.66169	-17.3854	6.80089e-24	9.52239e-22	44.0857
MAL	-7.88178	1.80178	-17.3789	6.92043e-24	9.66658e-22	44.0682
SCIN	-3.77679	0.870589	-17.325	7.98966e-24	1.1107e-21	43.9239
AC144831.3	-2.6362	0.396766	-17.2633	9.42189e-24	1.30359e-21	43.7583
EXPH5	-1.542	0.318528	-17.2593	9.52381e-24	1.3142e-21	43.7475
KIAA0040	-2.96731	1.06376	-17.2448	9.90199e-24	1.36035e-21	43.7084
AC011242.6	-1.30737	0.162573	-17.2427	9.9562e-24	1.36458e-21	43.7029
AQP3	-5.20055	1.23434	-17.2387	1.00637e-23	1.37609e-21	43.6921
NUDT16P1	-1.80836	0.373716	-17.2371	1.01076e-23	1.37885e-21	43.6878
RP11-713N11.6	-1.16865	0.242227	-17.2136	1.07665e-23	1.46533e-21	43.6243
RP1-151F17.2	-1.24978	0.25964	-17.2089	1.0901e-23	1.48018e-21	43.6119
WWC1	-3.29145	1.13116	-17.1467	1.28843e-23	1.74543e-21	43.444
GP2	-2.36729	0.259543	-17.1418	1.30572e-23	1.76475e-21	43.4306
RP11-4O1.2	-1.84849	0.678436	-17.0854	1.51967e-23	2.03507e-21	43.2782
MGLL	-3.00205	1.38798	-17.0791	1.54574e-23	2.06233e-21	43.2611
CA13	-1.15433	0.286462	-17.0788	1.54709e-23	2.06233e-21	43.2602
MAPK13	-2.16231	0.838513	-17.0648	1.60656e-23	2.13672e-21	43.2224
S100A14	-3.61649	0.712332	-17.0574	1.639e-23	2.17492e-21	43.2023
KLHDC9	-2.88564	0.716614	-17.0537	1.65532e-23	2.1916e-21	43.1923
LNX1	-2.28973	0.731327	-16.9893	1.97011e-23	2.59849e-21	43.0175
PRSS22	-2.91117	0.471396	-16.9891	1.97155e-23	2.59849e-21	43.0167
CWH43	-2.3633	0.315213	-16.9785	2.02891e-23	2.66807e-21	42.9879
PPFIBP2	-1.97299	0.70753	-16.9587	2.14052e-23	2.80851e-21	42.9341
PDE2A	-2.27831	0.641513	-16.9576	2.14725e-23	2.81102e-21	42.931
CLNK	-1.1787	0.176843	-16.9526	2.17652e-23	2.84297e-21	42.9174
CD2AP	-2.41844	2.20349	-16.9152	2.40844e-23	3.13888e-21	42.8157
ATP1A1	-5.10498	3.7796	-16.9132	2.42192e-23	3.14941e-21	42.8101
AC107057.1	-2.42433	0.261456	-16.902	2.49687e-23	3.23966e-21	42.7795
FHDC1	-1.39055	0.325347	-16.8863	2.60528e-23	3.36969e-21	42.7368
SHB	-2.62436	1.22442	-16.875	2.68704e-23	3.46331e-21	42.7057
SLC15A2	-2.16084	0.608645	-16.8688	2.73254e-23	3.5142e-21	42.6889
GCNT3	-2.03237	0.27265	-16.8491	2.88282e-23	3.69932e-21	42.6351
ACSS1	-2.93343	0.76708	-16.8283	3.05107e-23	3.90664e-21	42.5781
CTD-2373N4.3	-1.6037	0.321686	-16.8131	3.18032e-23	4.06322e-21	42.5364
RP11-439K3.1	-1.54907	0.291001	-16.7893	3.39354e-23	4.32617e-21	42.4712
ANGPTL3	-1.41456	0.308987	-16.7468	3.81092e-23	4.83714e-21	42.3547
AC103740.1	-1.6251	0.297568	-16.7455	3.82439e-23	4.8437e-21	42.3512
ATAD3C	-2.09824	0.3997	-16.7387	3.89609e-23	4.92384e-21	42.3325
ZNF165	-1.45743	0.525171	-16.7322	3.96586e-23	5.00118e-21	42.3147
RP3-398G3.5	-1.4914	0.193821	-16.6984	4.35087e-23	5.45137e-21	42.2216
LINC01314	-1.12528	0.158427	-16.6629	4.79504e-23	5.96146e-21	42.1239
FOXQ1	-3.56874	0.579401	-16.6626	4.79882e-23	5.96146e-21	42.1231
NAP1L2	-2.04301	0.381726	-16.6615	4.81413e-23	5.96778e-21	42.1199
RAI2	-3.59932	0.901211	-16.6573	4.8695e-23	6.0109e-21	42.1085
UBE2C	4.41322	5.98947	16.6488	4.9847e-23	6.14012e-21	42.085
CGNL1	-3.92244	1.10674	-16.6346	5.18241e-23	6.37022e-21	42.0459
CCNI2	-1.5156	0.234449	-16.6222	5.36171e-23	6.56298e-21	42.0117
NTN4	-5.44455	1.57795	-16.6025	5.66067e-23	6.89999e-21	41.9572
C2orf15	-1.36369	0.535636	-16.5964	5.75674e-23	6.98791e-21	41.9403
TNFSF15	-1.57711	0.325047	-16.5945	5.78621e-23	7.00912e-21	41.9352
C15orf52	-1.2832	0.234351	-16.5784	6.0486e-23	7.29669e-21	41.8906
AKR7A3	-2.47921	0.775074	-16.5535	6.47747e-23	7.78189e-21	41.8218
SMIM22	-2.98582	0.470791	-16.5047	7.41068e-23	8.86654e-21	41.6866
KRTCAP3	-2.46539	0.736097	-16.4875	7.77274e-23	9.28072e-21	41.6386
ZNF204P	-3.2197	0.739169	-16.4613	8.35658e-23	9.95746e-21	41.5659
TMEM171	-3.7704	0.766147	-16.4165	9.45956e-23	1.12259e-20	41.4413
FRAS1	-2.35685	0.441945	-16.3785	1.05102e-22	1.24474e-20	41.3355
KCNJ15	-4.23185	0.810595	-16.3703	1.07535e-22	1.27098e-20	41.3125
CNGA1	-1.87044	0.300891	-16.3483	1.14315e-22	1.34026e-20	41.251
ZNF300P1	-1.56902	0.24856	-16.3463	1.14937e-22	1.34486e-20	41.2456
ELF3	-3.82239	0.86847	-16.3248	1.22027e-22	1.41929e-20	41.1854
RP11-321G12.1	-1.24168	0.154021	-16.3236	1.2244e-22	1.42125e-20	41.1821
PPARA	-2.12475	0.831382	-16.3146	1.25534e-22	1.45427e-20	41.157
RP11-35N6.1	-2.60418	0.498275	-16.2576	1.47153e-22	1.69799e-20	40.9973
SLC9A2	-1.7107	0.287567	-16.2509	1.49908e-22	1.72009e-20	40.9787
NIPAL1	-1.45843	0.233237	-16.2501	1.50247e-22	1.72009e-20	40.9764
STON2	-2.47092	0.559552	-16.2301	1.58849e-22	1.81147e-20	40.9205
SLC13A2	-1.64192	0.180906	-16.2285	1.59592e-22	1.8164e-20	40.9158
SGSM1	-1.07101	0.245614	-16.2197	1.63531e-22	1.8576e-20	40.8913
KCNJ16	-5.25425	1.10365	-16.2138	1.66277e-22	1.88513e-20	40.8745
LINC00865	-1.53556	0.300762	-16.2024	1.71651e-22	1.93478e-20	40.8426
LLGL2	-3.95023	0.887173	-16.1976	1.73976e-22	1.95721e-20	40.829
SLC1A1	-2.53381	0.521916	-16.1881	1.78643e-22	1.99816e-20	40.8024
AMY2B	-1.34018	0.304649	-16.1457	2.01179e-22	2.24165e-20	40.6831
NDRG1	-4.13818	1.90171	-16.1395	2.04702e-22	2.27656e-20	40.6656
RHCG	-4.54623	1.01814	-16.1291	2.10768e-22	2.33957e-20	40.6363
RIMBP2	-1.42664	0.185291	-16.1139	2.19921e-22	2.43654e-20	40.5935
ZNF44	-2.62012	1.44264	-16.0943	2.32355e-22	2.56941e-20	40.5383
LINC00864	-1.31699	0.149104	-16.0825	2.40199e-22	2.64613e-20	40.5049
DEFB1	-8.9071	2.14925	-16.0537	2.60411e-22	2.85801e-20	40.4237
CDS1	-3.06797	0.717713	-16.0352	2.74381e-22	3.00569e-20	40.3712
ERBB4	-2.45139	0.420385	-15.9929	3.0907e-22	3.37934e-20	40.2515
FHOD3	-2.76425	0.538058	-15.9788	3.21604e-22	3.50981e-20	40.2116
RP11-713M15.2	-1.87466	0.412101	-15.9439	3.54954e-22	3.85935e-20	40.1124
SMPDL3B	-2.6234	0.625398	-15.9322	3.66867e-22	3.98146e-20	40.0793
CLDN7	-3.8401	0.969708	-15.9151	3.84999e-22	4.17049e-20	40.0308
NUSAP1	3.19217	4.69619	15.8971	4.05198e-22	4.38117e-20	39.9794
GATA5	-1.24233	0.19053	-15.8943	4.0834e-22	4.40698e-20	39.9716
LINC01186	-1.80954	0.232134	-15.8887	4.14949e-22	4.46558e-20	39.9555
CRB3	-3.60921	0.637831	-15.8884	4.15299e-22	4.46558e-20	39.9546
AK7	-1.69399	0.358783	-15.8866	4.17342e-22	4.4793e-20	39.9497
NPNT	-3.94564	1.10144	-15.8675	4.4059e-22	4.71149e-20	39.8952
PHACTR1	-1.98019	0.464166	-15.8437	4.71271e-22	5.02119e-20	39.8276
B4GALNT3	-1.70193	0.460699	-15.8292	4.91111e-22	5.22304e-20	39.7861
RP11-396O20.1	-3.35673	0.376117	-15.7776	5.68725e-22	6.02652e-20	39.6386
AC002451.3	-1.18802	0.186269	-15.7635	5.91925e-22	6.24968e-20	39.5984
SHANK2	-2.03132	0.363513	-15.7252	6.60246e-22	6.95844e-20	39.4887
AC019181.2	-3.28234	0.518244	-15.7016	7.06221e-22	7.42957e-20	39.421
SLC4A4	-3.21614	0.649653	-15.6789	7.53395e-22	7.9116e-20	39.356
AP006621.9	-1.18209	0.146706	-15.6324	8.60609e-22	8.98898e-20	39.2223
TPX2	3.76139	4.74769	15.6286	8.70017e-22	9.07101e-20	39.2113
RP5-1159O4.1	-1.61084	0.496351	-15.6273	8.7324e-22	9.07428e-20	39.2076
SH2D3A	-1.79906	0.49256	-15.6228	8.84427e-22	9.16944e-20	39.1948
RBKS	-2.3157	0.739822	-15.6223	8.85739e-22	9.16944e-20	39.1933
HJURP	2.28749	2.48529	15.6183	8.95916e-22	9.25838e-20	39.1818
TRIP13	2.78274	3.10653	15.6084	9.21706e-22	9.49129e-20	39.1533
AMN	-2.76128	0.435795	-15.5415	1.11671e-21	1.13988e-19	38.9604
SHROOM2	-1.99877	0.579671	-15.5375	1.12976e-21	1.15119e-19	38.9487
UPK1B	-1.45517	0.207502	-15.5341	1.1406e-21	1.16021e-19	38.9391
GBA3	-2.47359	0.352747	-15.4716	1.3656e-21	1.37659e-19	38.7581
AQP1	-5.72097	2.33497	-15.4711	1.36747e-21	1.37659e-19	38.7568
GRB7	-3.73126	1.09598	-15.4674	1.382e-21	1.38882e-19	38.7461
CD46	-2.81786	2.51484	-15.4176	1.59551e-21	1.59515e-19	38.6017
OR2A7	-1.15541	0.219681	-15.4096	1.63303e-21	1.62988e-19	38.5784
C9orf24	-1.38011	0.420509	-15.4046	1.65639e-21	1.65037e-19	38.5641
EMX2OS	-4.35438	0.735261	-15.3884	1.73584e-21	1.72658e-19	38.517
EMCN	-3.52046	1.52559	-15.3878	1.73906e-21	1.72684e-19	38.5151
COBLL1	-3.76763	0.772005	-15.3779	1.78923e-21	1.77362e-19	38.4865
CYB5A	-3.14712	1.56276	-15.3774	1.79224e-21	1.77362e-19	38.4848
ANKRD33B	-1.59001	0.369606	-15.369	1.83626e-21	1.81411e-19	38.4604
BAIAP3	-1.5777	0.372734	-15.354	1.91752e-21	1.89118e-19	38.4169
FAM181B	-1.28338	0.225126	-15.3281	2.06704e-21	2.03521e-19	38.3414
SYT13	-2.67047	0.503311	-15.3145	2.15013e-21	2.11346e-19	38.3018
NPY5R	-1.05905	0.147055	-15.3085	2.18773e-21	2.1468e-19	38.2844
PIH1D2	-1.1352	0.47077	-15.2963	2.26645e-21	2.2166e-19	38.2488
SELP	-2.72071	0.519195	-15.2664	2.47212e-21	2.40967e-19	38.1615
CLDN19	-4.33908	0.719789	-15.2536	2.56609e-21	2.4971e-19	38.124
FAM189A2	-1.05506	0.217296	-15.2164	2.85901e-21	2.76831e-19	38.0153
GRHL2	-2.16844	0.363964	-15.2074	2.93481e-21	2.82763e-19	37.989
BUB1B	2.66756	3.01816	15.198	3.01621e-21	2.90127e-19	37.9615
BCAM	-5.55305	3.23956	-15.188	3.10556e-21	2.98231e-19	37.9322
SLC45A4	-1.93346	1.10357	-15.1833	3.14878e-21	3.01885e-19	37.9183
CA12	-5.36078	1.93741	-15.1807	3.17259e-21	3.03669e-19	37.9107
FZD6	-3.36911	1.05775	-15.1674	3.29775e-21	3.15132e-19	37.8718
SLC9A3	-3.38254	0.486244	-15.1612	3.35787e-21	3.19829e-19	37.8536
TSPAN1	-6.16113	1.4299	-15.1606	3.36395e-21	3.19829e-19	37.8518
RP11-134L10.1	-1.14069	0.369284	-15.1601	3.36881e-21	3.19829e-19	37.8504
COL18A1	-3.99481	2.84582	-15.1524	3.4452e-21	3.2655e-19	37.8278
PGM5	-2.05458	0.423492	-15.149	3.47929e-21	3.28807e-19	37.8179
AMT	-2.10235	0.794155	-15.1387	3.58629e-21	3.3773e-19	37.7875
CTA-293F17.1	-1.88971	0.356127	-15.1305	3.673e-21	3.45339e-19	37.7635
LINC01159	-2.02667	0.230997	-15.1008	4.00649e-21	3.75484e-19	37.6761
HELT	-1.06315	0.167947	-15.0885	4.15242e-21	3.88538e-19	37.6401
NAT8B	-2.00137	0.382927	-15.0876	4.16369e-21	3.88968e-19	37.6374
DUSP15	-2.18163	0.659729	-15.0782	4.27945e-21	3.98508e-19	37.6098
KIF11	2.96568	3.88465	15.0709	4.37199e-21	4.0583e-19	37.5883
RP11-483L5.1	-1.4892	0.268557	-15.0209	5.06304e-21	4.67746e-19	37.4408
ERP27	-4.11768	1.02632	-15.0155	5.14365e-21	4.74443e-19	37.4249
KIF20A	3.12267	3.68829	15.0108	5.21443e-21	4.80213e-19	37.4111
CLDN4	-4.67719	1.4052	-15.0034	5.32879e-21	4.89972e-19	37.3893
IL17RB	-2.09235	0.963055	-15.0024	5.34503e-21	4.90692e-19	37.3863
ST6GAL1	-3.77087	1.8028	-14.9994	5.39156e-21	4.94187e-19	37.3776
CXCL14	-7.24847	2.01449	-14.9671	5.92988e-21	5.39296e-19	37.2819
ROBO4	-2.65945	1.25933	-14.9599	6.05545e-21	5.49859e-19	37.2608
RP11-672A2.4	-1.57171	0.345969	-14.9453	6.32232e-21	5.72312e-19	37.2174
RP11-195B3.1	-3.57251	0.431318	-14.9395	6.43139e-21	5.81284e-19	37.2002
TNS1	-3.43257	1.73716	-14.9326	6.56243e-21	5.92211e-19	37.18
POU5F1	-1.36557	0.25867	-14.9292	6.62935e-21	5.97327e-19	37.1698
RP11-445F12.1	-2.86021	0.449727	-14.9241	6.7299e-21	6.05452e-19	37.1546
DNASE1L3	-3.28901	0.831584	-14.9172	6.86793e-21	6.1692e-19	37.1342
ARHGAP8	-1.06986	0.206963	-14.9066	7.08491e-21	6.35432e-19	37.1029
LINC01158	-4.23196	0.81168	-14.8941	7.35083e-21	6.58271e-19	37.0659
NCAPG	2.75996	2.97291	14.8822	7.61532e-21	6.79871e-19	37.0303
THSD7A	-2.50249	0.692459	-14.8738	7.80442e-21	6.95689e-19	37.0057
SERPINA6	-1.59233	0.18342	-14.8609	8.10939e-21	7.2175e-19	36.9671
MYO5B	-2.17147	0.488721	-14.8604	8.12149e-21	7.2175e-19	36.9656
MUC1	-5.16293	2.22184	-14.8139	9.3182e-21	8.23089e-19	36.8274
C2orf54	-1.25817	0.152233	-14.7849	1.01529e-20	8.95465e-19	36.7412
HIPK2	-2.94091	2.03737	-14.778	1.03625e-20	9.112e-19	36.7206
CDC42BPG	-1.78711	0.513131	-14.7765	1.04081e-20	9.13833e-19	36.7162
CAMSAP3	-2.43747	0.643266	-14.7674	1.06928e-20	9.3742e-19	36.6891
SLC16A1	2.83659	4.27987	14.7536	1.11408e-20	9.7377e-19	36.6478
LCN12	-2.79412	0.539208	-14.7435	1.14802e-20	9.98951e-19	36.6176
ARHGEF10L	-2.93934	1.25236	-14.7159	1.24601e-20	1.08084e-18	36.5353
FGF14-AS2	-2.63672	0.747498	-14.7154	1.24768e-20	1.08084e-18	36.5339
SLC16A7	-2.40361	0.525594	-14.7036	1.29245e-20	1.11465e-18	36.4985
CPXM2	-2.49465	0.491033	-14.6915	1.33992e-20	1.15219e-18	36.4622
RASEF	-1.76934	0.367418	-14.6583	1.47904e-20	1.26995e-18	36.3629
GSTM5	-1.31145	0.256291	-14.6367	1.5773e-20	1.35035e-18	36.2982
RP11-89H19.2	-1.26729	0.170821	-14.6265	1.6258e-20	1.38938e-18	36.2677
PLEKHA7	-2.04088	0.457544	-14.6262	1.62766e-20	1.38938e-18	36.2666
CCDC148	-1.43196	0.301094	-14.6242	1.6371e-20	1.39406e-18	36.2608
DYNLRB2	-1.16757	0.326815	-14.608	1.71832e-20	1.46037e-18	36.2121
LAD1	-4.56691	1.02394	-14.5547	2.0148e-20	1.7049e-18	36.052
DUSP9	-4.74317	1.37678	-14.5319	2.15696e-20	1.82255e-18	35.9835
RP11-251M1.1	-1.29929	0.313258	-14.5152	2.26753e-20	1.9077e-18	35.9332
BEX5	-3.46418	0.731256	-14.5066	2.32682e-20	1.95195e-18	35.9072
GPX3	-6.486	2.88695	-14.4842	2.48883e-20	2.08188e-18	35.8396
MELK	3.00636	3.31803	14.4643	2.64153e-20	2.20645e-18	35.7797
CAPS	-2.91403	0.99568	-14.4565	2.70417e-20	2.25233e-18	35.7561
AC103563.9	-2.13296	0.236175	-14.4509	2.75067e-20	2.2878e-18	35.739
RP11-1C1.6	-1.56863	0.176874	-14.4393	2.84812e-20	2.35877e-18	35.704
RP11-155D18.13	-1.27983	0.298073	-14.4267	2.95756e-20	2.44248e-18	35.666
SLC25A27	-2.20737	0.467483	-14.3938	3.26589e-20	2.6895e-18	35.5663
RP11-386B13.4	-2.68345	0.29026	-14.3873	3.33e-20	2.73844e-18	35.5468
TEKT2	-1.3008	0.276425	-14.3741	3.46517e-20	2.84558e-18	35.5067
CRHBP	-3.05637	0.659389	-14.3728	3.47882e-20	2.85278e-18	35.5028
LIPH	-2.24165	0.405136	-14.3585	3.63269e-20	2.97062e-18	35.4593
EMX2	-5.48965	1.12354	-14.3248	4.0207e-20	3.27415e-18	35.3572
SLC5A8	-1.34294	0.160323	-14.3173	4.11376e-20	3.34061e-18	35.3342
LRRC48	-1.04595	0.431351	-14.3069	4.24524e-20	3.4426e-18	35.3026
ADTRP	-1.48151	0.245699	-14.2936	4.41867e-20	3.57827e-18	35.2623
NOXA1	-2.60763	0.905565	-14.2916	4.44611e-20	3.5955e-18	35.2561
UNCX	-2.47229	0.318318	-14.2789	4.61949e-20	3.73054e-18	35.2176
AC104650.2	-1.33264	0.201079	-14.245	5.11905e-20	4.12826e-18	35.1143
LIMS2	-2.3301	0.939348	-14.2403	5.19248e-20	4.1817e-18	35.1
ALDOB	-4.86266	0.601852	-14.2355	5.26889e-20	4.23739e-18	35.0853
LRRC2	-1.39127	0.278675	-14.2315	5.33312e-20	4.27726e-18	35.0731
RP11-677M14.3	-1.69968	0.318077	-14.2293	5.36916e-20	4.30027e-18	35.0664
CPEB2	-2.91763	0.81976	-14.2284	5.38295e-20	4.3054e-18	35.0638
PLS1	-2.62996	0.8027	-14.2049	5.78119e-20	4.6176e-18	34.992
HIP1R	-3.13251	1.20263	-14.1919	6.01432e-20	4.78417e-18	34.9523
CYP39A1	-2.15985	0.394271	-14.1535	6.75697e-20	5.36761e-18	34.8352
PROX1	-1.82169	0.252748	-14.1525	6.77869e-20	5.37755e-18	34.8319
RP11-519G16.5	-2.18539	0.359328	-14.147	6.89388e-20	5.4541e-18	34.815
DCAF12L1	-1.36606	0.218971	-14.1343	7.16541e-20	5.64598e-18	34.7761
FBLN5	-4.56873	1.84347	-14.1213	7.45305e-20	5.86471e-18	34.7366
CBX7	-2.04436	0.883382	-14.1167	7.55802e-20	5.9393e-18	34.7225
RP11-7K24.3	-1.36433	0.198802	-14.1122	7.66309e-20	6.01377e-18	34.7086
MISP	-2.55488	0.559788	-14.1091	7.73674e-20	6.06342e-18	34.699
LMBRD1	-2.59394	3.54403	-14.0975	8.01369e-20	6.26617e-18	34.6636
SNTB1	-2.43342	0.854046	-14.0974	8.0169e-20	6.26617e-18	34.6632
NPAS2	-2.21554	0.589839	-14.0962	8.04523e-20	6.2799e-18	34.6597
PTPRN2	-2.12114	0.666475	-14.0892	8.22068e-20	6.40829e-18	34.638
NHLRC4	-2.55835	0.453871	-14.0753	8.57522e-20	6.67575e-18	34.5955
ITGA3	-3.69424	1.43249	-14.0718	8.66746e-20	6.73857e-18	34.5848
SLC22A5	-1.66185	0.859157	-14.0504	9.25258e-20	7.17437e-18	34.5191
NEK2	2.72588	2.92149	14.0498	9.27094e-20	7.17908e-18	34.5171
PLEK2	-2.18741	0.654832	-14.0385	9.59479e-20	7.42001e-18	34.4825
KRT80	-2.05844	0.395357	-14.0084	1.05194e-19	8.10287e-18	34.39
NPM1	2.21984	8.16412	14.0026	1.07093e-19	8.22739e-18	34.372
KIAA0101	3.61404	4.30785	13.9876	1.1212e-19	8.57975e-18	34.3259
SFTA2	-2.39176	0.376312	-13.9856	1.12818e-19	8.62183e-18	34.3196
CCDC64B	-1.29464	0.219621	-13.9829	1.13731e-19	8.67297e-18	34.3115
RP11-552E20.1	-1.21721	0.133821	-13.9782	1.15379e-19	8.78312e-18	34.2971
MTHFD2	2.88054	4.4842	13.9595	1.22201e-19	9.2662e-18	34.2393
GNL3	2.11487	5.10152	13.951	1.25437e-19	9.48689e-18	34.213
RP11-617F23.1	-2.78554	1.53987	-13.9488	1.26271e-19	9.5376e-18	34.2063
ITGB4	-2.92397	0.871427	-13.9447	1.27867e-19	9.64571e-18	34.1937
MAL2	-5.64685	1.16452	-13.941	1.29331e-19	9.74353e-18	34.1823
GALNT14	-3.61285	0.873885	-13.9196	1.38118e-19	1.03921e-17	34.1161
UGT8	-4.10085	0.857199	-13.9103	1.42129e-19	1.06802e-17	34.0874
MYLK	-2.33307	1.01059	-13.9081	1.43097e-19	1.07391e-17	34.0805
AC068754.1	-1.29485	0.142986	-13.8954	1.48786e-19	1.11517e-17	34.0413
KLHL3	-1.15698	0.395634	-13.8926	1.50073e-19	1.12337e-17	34.0327
LINC01137	-1.67989	0.74593	-13.8864	1.52927e-19	1.14327e-17	34.0137
MTMR10	-2.27465	1.74153	-13.8844	1.53879e-19	1.14891e-17	34.0075
ACE2	-1.75739	0.210664	-13.8129	1.91772e-19	1.42818e-17	33.7861
RP11-344B5.2	-1.54449	0.504207	-13.8057	1.96101e-19	1.45671e-17	33.7636
FAM167A	-2.90579	0.603321	-13.7629	2.23786e-19	1.65395e-17	33.6308
VDR	-1.95839	0.539994	-13.7558	2.28789e-19	1.68879e-17	33.6086
TSPAN33	-3.76785	2.50171	-13.7492	2.33497e-19	1.72136e-17	33.5881
DDIT4L	-1.66388	0.411938	-13.7475	2.34733e-19	1.72612e-17	33.5828
C11orf45	-1.09305	0.291716	-13.7241	2.52324e-19	1.85144e-17	33.5101
CASZ1	-1.90247	0.532493	-13.7127	2.61402e-19	1.9102e-17	33.4745
RNF186	-2.01485	0.268332	-13.7055	2.67326e-19	1.95105e-17	33.452
KLRG2	-2.08833	0.332345	-13.7005	2.71466e-19	1.97632e-17	33.4366
PEAR1	-1.87716	0.664519	-13.6769	2.92056e-19	2.1183e-17	33.363
PDE7B	-1.9909	0.556351	-13.6758	2.93105e-19	2.12327e-17	33.3594
ADAP1	-1.90491	0.764222	-13.664	3.04031e-19	2.19696e-17	33.3226
C2CD4D	-1.4383	0.346459	-13.6096	3.59978e-19	2.58524e-17	33.1527
CTB-171A8.1	-2.04648	0.368937	-13.5875	3.85608e-19	2.76251e-17	33.0836
SPATA13	-1.84123	0.769646	-13.5794	3.95495e-19	2.82987e-17	33.0581
PROC	-1.61179	0.362571	-13.5719	4.04786e-19	2.89281e-17	33.0347
ST6GALNAC2	-1.55188	0.462684	-13.5601	4.19885e-19	2.99704e-17	32.9979
FGFR3	-3.54925	0.895986	-13.5583	4.22247e-19	3.00656e-17	32.9923
PDE8B	-1.44709	0.661493	-13.5579	4.22781e-19	3.00669e-17	32.991
CLEC3B	-3.85207	1.21487	-13.5533	4.28895e-19	3.04646e-17	32.9766
SOWAHB	-1.87044	0.341569	-13.5512	4.31804e-19	3.05968e-17	32.9698
PRDM16	-2.05787	0.493278	-13.5421	4.44175e-19	3.14352e-17	32.9413
RALYL	-1.50085	0.249936	-13.5335	4.56282e-19	3.2253e-17	32.9143
B4GALNT2	-1.83157	0.219659	-13.5124	4.8734e-19	3.44067e-17	32.8481
WDR91	-1.89303	1.33836	-13.5021	5.0323e-19	3.54428e-17	32.8158
TTK	2.30221	2.44672	13.472	5.52956e-19	3.88046e-17	32.721
AUH	-2.01075	2.54165	-13.4669	5.61853e-19	3.93816e-17	32.705
KCNK1	-2.31384	0.529506	-13.421	6.48578e-19	4.52973e-17	32.5606
ACADS	-3.04639	1.3607	-13.4069	6.77902e-19	4.72323e-17	32.5161
KRT7	-4.70811	1.11186	-13.4035	6.85112e-19	4.76777e-17	32.5055
TMEM174	-1.58232	0.17044	-13.4023	6.87721e-19	4.78023e-17	32.5017
PRR35	-3.76056	0.457109	-13.399	6.94804e-19	4.82373e-17	32.4914
TMCO4	-2.47551	1.37539	-13.3973	6.98673e-19	4.84482e-17	32.4858
EXOC3L2	-3.32932	1.74092	-13.3744	7.50707e-19	5.19947e-17	32.4135
AC007879.6	-1.32715	0.146292	-13.3682	7.65505e-19	5.29568e-17	32.3939
DENND3	-1.18151	0.524556	-13.3537	8.0122e-19	5.52312e-17	32.348
VSIG2	-1.70689	0.449085	-13.3471	8.17807e-19	5.62418e-17	32.3274
DEGS2	-2.82255	0.567723	-13.3373	8.43545e-19	5.78076e-17	32.2963
TM4SF18	-2.78932	1.39488	-13.3335	8.53573e-19	5.84262e-17	32.2844
UBE2QL1	-1.63645	0.296175	-13.3317	8.58432e-19	5.869e-17	32.2787
FAM216A	2.45863	3.89846	13.3273	8.70564e-19	5.93804e-17	32.2645
CEL	-1.94585	0.532401	-13.3214	8.86676e-19	6.04088e-17	32.2461
ABTB1	-1.73377	1.04953	-13.3193	8.92766e-19	6.07528e-17	32.2392
CX3CL1	-3.71574	1.44057	-13.2962	9.59836e-19	6.51651e-17	32.1664
RN7SL8P	-2.35218	0.410482	-13.2719	1.03625e-18	7.02693e-17	32.0893
FLRT3	-3.26184	0.839701	-13.2714	1.03792e-18	7.02693e-17	32.0877
SKA3	2.51242	2.78795	13.2709	1.0395e-18	7.02693e-17	32.0862
PKP3	-1.30723	0.271465	-13.2622	1.06847e-18	7.21209e-17	32.0585
LRRC16A	-2.70087	0.805927	-13.2585	1.08113e-18	7.28914e-17	32.0467
NAPSA	-3.20643	0.727119	-13.2578	1.08339e-18	7.29594e-17	32.0446
CPT1C	3.01147	3.59409	13.2569	1.08657e-18	7.30895e-17	32.0416
CLDN14	-2.38831	0.390069	-13.2516	1.10493e-18	7.42392e-17	32.0248
FAM131C	-3.04913	0.739167	-13.2388	1.15034e-18	7.7201e-17	31.9843
REC8	-2.74924	1.25257	-13.2329	1.17219e-18	7.84872e-17	31.9653
AC013463.2	-2.25847	0.381684	-13.2294	1.18514e-18	7.92632e-17	31.9543
SOX13	-2.9448	1.29927	-13.211	1.25615e-18	8.3725e-17	31.8958
TNNT1	6.74126	6.19007	13.2097	1.26102e-18	8.39412e-17	31.8919
AC007009.1	-1.66638	0.308851	-13.2094	1.26227e-18	8.39412e-17	31.8909
TMEM37	-4.76956	1.89153	-13.2054	1.27841e-18	8.4821e-17	31.8781
CSGALNACT1	-1.76627	0.626653	-13.1464	1.54116e-18	1.01677e-16	31.6901
ALDH8A1	-2.66803	0.548618	-13.1406	1.56932e-18	1.03417e-16	31.6719
HS3ST1	-2.00052	0.555432	-13.1294	1.62602e-18	1.06858e-16	31.6362
PLIN5	-1.2039	0.313901	-13.1153	1.7007e-18	1.11446e-16	31.591
ORC6	2.04763	2.30596	13.107	1.74591e-18	1.14171e-16	31.5646
TIE1	-2.6134	1.30798	-13.0817	1.89227e-18	1.23446e-16	31.4837
OXGR1	-1.26311	0.200057	-13.0773	1.91886e-18	1.2504e-16	31.4697
DTL	2.41511	2.89256	13.0685	1.9732e-18	1.28295e-16	31.4416
ABCC6	-1.18592	0.477085	-13.0463	2.11755e-18	1.37375e-16	31.3706
C1orf115	-3.64803	1.02419	-13.0244	2.27007e-18	1.46943e-16	31.3006
PLCG2	-2.44173	0.953639	-13.0238	2.27489e-18	1.47092e-16	31.2985
SBSPON	-3.05023	0.880699	-13.0196	2.30553e-18	1.48744e-16	31.285
EPS8L2	-4.30196	1.41231	-13.0068	2.40135e-18	1.54413e-16	31.2441
ACVR1B	-2.5078	2.42103	-12.995	2.49321e-18	1.59952e-16	31.2063
RP11-3K16.2	-1.36746	0.207844	-12.9947	2.4957e-18	1.59952e-16	31.2053
FIGNL2	-1.32362	0.288488	-12.9767	2.64322e-18	1.68537e-16	31.1475
BIRC5	3.22225	3.74939	12.9767	2.64366e-18	1.68537e-16	31.1474
MIR6772	-1.50395	0.205796	-12.9591	2.79637e-18	1.77662e-16	31.0909
MCF2L	-1.30449	0.390721	-12.9504	2.87502e-18	1.82461e-16	31.063
CFI	-3.88608	1.50698	-12.9418	2.95462e-18	1.86903e-16	31.0355
RP11-22C11.2	-1.30835	0.150583	-12.9335	3.03416e-18	1.91727e-16	31.0088
AGRN	-3.58037	3.17515	-12.9327	3.04213e-18	1.92023e-16	31.0062
CTTNBP2	-2.14077	0.417856	-12.901	3.36636e-18	2.11801e-16	30.9043
ARHGAP11A	2.18811	2.53687	12.8915	3.47006e-18	2.18091e-16	30.8738
RP11-5P18.10	-1.69538	0.272569	-12.8892	3.49609e-18	2.1949e-16	30.8663
MYRF	-2.29017	0.66619	-12.8781	3.62291e-18	2.27208e-16	30.8305
USH1C	-2.34953	0.303617	-12.8666	3.75835e-18	2.35449e-16	30.7935
SH3YL1	-1.60262	1.37599	-12.8625	3.80804e-18	2.38307e-16	30.7803
LINC01230	-1.33331	0.152465	-12.8381	4.11847e-18	2.57457e-16	30.7015
CDHR5	-2.05972	0.310322	-12.8377	4.12372e-18	2.5751e-16	30.7002
MOXD1	-3.55071	1.03962	-12.8214	4.3458e-18	2.70799e-16	30.6475
KLC3	-1.23506	0.246457	-12.8209	4.35269e-18	2.70938e-16	30.6459
EPS8L1	-2.60384	1.04792	-12.8056	4.57126e-18	2.83636e-16	30.5966
AF186192.5	-1.09902	0.226819	-12.7961	4.71297e-18	2.92119e-16	30.5659
SMTNL2	-4.14009	1.07965	-12.7861	4.86764e-18	3.01386e-16	30.5334
CYS1	-5.20647	2.00187	-12.7747	5.04896e-18	3.12281e-16	30.4966
RP11-389C8.2	-1.74713	0.793386	-12.759	5.3096e-18	3.27708e-16	30.446
MARVELD3	-1.92254	0.430537	-12.7582	5.32469e-18	3.28292e-16	30.4432
RP11-616M22.12	-1.21785	0.21018	-12.7566	5.35193e-18	3.29624e-16	30.438
PODXL	-4.05026	2.30583	-12.7439	5.57536e-18	3.42662e-16	30.3969
AP001271.3	-1.08439	0.157063	-12.7309	5.81327e-18	3.56908e-16	30.3549
PTPN3	-2.78144	0.875355	-12.7212	5.99851e-18	3.67508e-16	30.3233
C16orf89	-2.39755	0.54393	-12.7206	6.0103e-18	3.67844e-16	30.3214
EPAS1	-3.51911	2.49482	-12.7198	6.02539e-18	3.68382e-16	30.3188
NKAPL	-1.5418	0.313516	-12.7148	6.12282e-18	3.73947e-16	30.3027
CAT	-2.43312	4.115	-12.7144	6.13139e-18	3.74079e-16	30.3013
AF186192.1	-1.69391	0.25836	-12.7056	6.3079e-18	3.84446e-16	30.2727
CNDP2	-2.48706	2.60374	-12.6942	6.54468e-18	3.98461e-16	30.2357
HDAC11	-2.27874	1.22745	-12.6827	6.7912e-18	4.12274e-16	30.1985
SLC5A9	-1.03081	0.178447	-12.6826	6.79274e-18	4.12274e-16	30.1983
ALDH1L1	-1.59667	0.221404	-12.6769	6.9189e-18	4.1906e-16	30.1798
KIAA1244	-1.49294	0.316072	-12.667	7.14491e-18	4.32301e-16	30.1474
VASN	-4.16764	2.12509	-12.6641	7.21254e-18	4.3594e-16	30.138
FAM81A	-1.55128	0.373719	-12.6515	7.51019e-18	4.52994e-16	30.0973
AC010761.14	-1.17691	0.248506	-12.6481	7.59323e-18	4.57529e-16	30.0862
LINC00113	-1.10866	0.1574	-12.646	7.64487e-18	4.60166e-16	30.0794
PCAT19	-1.61109	0.717172	-12.6328	7.97922e-18	4.79303e-16	30.0364
BUB1	2.46192	2.66775	12.6181	8.36812e-18	5.01632e-16	29.9885
RP3-331H24.6	-1.8391	0.29616	-12.6142	8.47482e-18	5.07507e-16	29.9758
OR2A1-AS1	-1.17703	0.290746	-12.613	8.5066e-18	5.08888e-16	29.972
CFAP70	-1.07124	0.289372	-12.5968	8.9669e-18	5.35875e-16	29.919
DNM3OS	3.47719	4.78281	12.5698	9.78647e-18	5.83659e-16	29.831
TOR4A	-2.3471	1.0852	-12.5596	1.01142e-17	6.02589e-16	29.7979
ANLN	2.79522	3.23626	12.5517	1.03772e-17	6.17001e-16	29.7721
ACSL1	-3.44831	2.22899	-12.5373	1.08758e-17	6.45985e-16	29.7249
GIPC2	-2.05251	0.405415	-12.5117	1.18161e-17	7.00412e-16	29.6415
EIF3E	1.95105	6.5508	12.5073	1.19864e-17	7.09788e-16	29.6271
RRAGD	-2.91266	1.31218	-12.4996	1.22916e-17	7.2712e-16	29.6018
SERPINH1	2.51237	7.38901	12.499	1.23148e-17	7.27757e-16	29.5999
EVA1A	-2.39492	0.648874	-12.497	1.23966e-17	7.31849e-16	29.5933
DDR1	-3.1131	2.26398	-12.4931	1.25541e-17	7.40401e-16	29.5806
HPGD	-2.26154	0.469147	-12.4519	1.4355e-17	8.44056e-16	29.4458
PRR11	2.80391	3.25084	12.4414	1.48565e-17	8.70911e-16	29.4112
GLYATL1	-1.94484	0.293542	-12.432	1.53185e-17	8.96191e-16	29.3804
MOCS1	-2.2036	1.03162	-12.4149	1.61952e-17	9.44647e-16	29.3245
AC083843.1	-1.32137	0.434155	-12.4076	1.65874e-17	9.65591e-16	29.3004
SDC4	-5.05609	2.74278	-12.3908	1.75214e-17	1.01894e-15	29.2453
SCGB2A1	-2.09333	0.305881	-12.3858	1.78094e-17	1.03467e-15	29.2289
C15orf56	-1.12883	0.169203	-12.3603	1.93614e-17	1.12148e-15	29.1449
CCDC24	-2.05943	1.04859	-12.3584	1.94825e-17	1.12738e-15	29.1386
MIOX	-3.06952	0.395294	-12.3522	1.98771e-17	1.1468e-15	29.1185
CXXC5	-4.05812	2.1807	-12.3359	2.09699e-17	1.20628e-15	29.0646
ACPP	-2.12369	0.397709	-12.3312	2.1295e-17	1.22377e-15	29.0492
AC093627.10	-1.09358	0.524823	-12.3198	2.21021e-17	1.2689e-15	29.0118
MST1P2	-2.36754	0.632842	-12.3154	2.24206e-17	1.28592e-15	28.9974
RP11-329N15.3	-1.01824	0.234623	-12.3147	2.24713e-17	1.28757e-15	28.9951
ZNF503-AS2	-2.04044	0.493381	-12.313	2.25971e-17	1.29351e-15	28.9895
TLDC2	-1.72769	0.56799	-12.2962	2.38763e-17	1.36539e-15	28.9341
RP11-65I12.1	-1.98344	0.389664	-12.2914	2.42573e-17	1.38312e-15	28.9182
VWA5A	-2.5897	0.857224	-12.2882	2.45137e-17	1.39637e-15	28.9076
RP11-309L24.4	-1.75322	0.577237	-12.2743	2.56557e-17	1.45716e-15	28.8618
MYL3	-2.62352	0.661367	-12.2687	2.61342e-17	1.48002e-15	28.8432
RCAN2	-3.54684	1.16418	-12.2598	2.69117e-17	1.51816e-15	28.8137
INMT	-2.53689	0.623598	-12.2555	2.72922e-17	1.53814e-15	28.7996
KIF2C	2.67889	3.29606	12.2203	3.06411e-17	1.7246e-15	28.6832
LMO7	-2.84613	0.846602	-12.2201	3.06598e-17	1.7246e-15	28.6826
SLC25A25-AS1	-1.66508	0.68836	-12.2138	3.12962e-17	1.7587e-15	28.662
AFAP1L2	-3.18087	1.13943	-12.2066	3.20464e-17	1.79568e-15	28.6381
RP5-1024C24.1	-1.49163	0.222544	-12.1736	3.57283e-17	1.99623e-15	28.5288
AP000688.29	-1.55659	0.236619	-12.1702	3.61333e-17	2.01694e-15	28.5174
PLEKHA1	-1.35282	1.12787	-12.1661	3.66251e-17	2.04244e-15	28.5038
TRIM38	-2.1779	0.995401	-12.1655	3.66962e-17	2.04445e-15	28.5019
STARD8	-2.74038	1.01808	-12.1646	3.68019e-17	2.04838e-15	28.499
RP11-876N24.3	-1.22091	0.518326	-12.1615	3.71752e-17	2.06522e-15	28.4889
MYBL2	3.36898	3.93435	12.1154	4.32926e-17	2.39368e-15	28.3357
LINC01543	-1.00033	0.129656	-12.1128	4.36618e-17	2.40953e-15	28.3271
KIF21A	-1.98248	0.422341	-12.1109	4.39373e-17	2.42234e-15	28.3208
AC005281.2	-1.20705	0.15747	-12.0991	4.56825e-17	2.50683e-15	28.2816
NAT8	-4.9813	0.620425	-12.0948	4.63331e-17	2.54014e-15	28.2674
ACMSD	-1.91044	0.27137	-12.0927	4.66588e-17	2.5556e-15	28.2604
FOXJ1	-3.03694	0.55087	-12.0729	4.9804e-17	2.72021e-15	28.1948
RP11-923I11.6	-1.62161	0.430687	-12.0691	5.04472e-17	2.75277e-15	28.1819
ANXA9	-3.23662	1.62482	-12.0402	5.55051e-17	3.00907e-15	28.0858
KNSTRN	1.93713	3.12432	12.0354	5.63942e-17	3.04879e-15	28.0698
RIPK4	-3.02272	0.644257	-12.0344	5.65768e-17	3.05583e-15	28.0666
PRR15	-4.07708	0.870723	-12.0295	5.75013e-17	3.10289e-15	28.0503
RNF144B	-2.96672	1.33969	-12.0234	5.8678e-17	3.16311e-15	28.0299
KCNK5	-2.08463	0.605947	-12.015	6.03387e-17	3.247e-15	28.0018
RBBP8NL	-1.27387	0.143006	-12.0077	6.18064e-17	3.31986e-15	27.9777
OSBPL9	-1.7199	2.27998	-12.0046	6.24463e-17	3.34807e-15	27.9673
LINC00844	-2.08483	0.228336	-12.0011	6.31893e-17	3.3848e-15	27.9554
HMMR	2.48521	3.09065	11.9366	7.82642e-17	4.17316e-15	27.7403
RP11-157P1.4	-2.27025	0.947999	-11.9339	7.89889e-17	4.20796e-15	27.731
LRRN4	-2.28662	0.46824	-11.9325	7.93412e-17	4.22288e-15	27.7265
RASD1	-5.92086	2.39939	-11.9156	8.39353e-17	4.45521e-15	27.6699
CEP170B	-2.36952	1.15763	-11.9146	8.42029e-17	4.46535e-15	27.6667
SCML1	-1.84622	0.625921	-11.91	8.54995e-17	4.53e-15	27.6514
PRKAB1	-2.29874	2.57014	-11.9059	8.66836e-17	4.58027e-15	27.6375
SOD3	-5.41399	2.12289	-11.8925	9.0652e-17	4.7813e-15	27.5925
TMEM116	-1.43001	1.20761	-11.8894	9.15737e-17	4.82176e-15	27.5823
FAAH2	-2.45786	0.577808	-11.8894	9.15843e-17	4.82176e-15	27.5822
TROAP	2.63694	2.93063	11.8859	9.2657e-17	4.87384e-15	27.5705
KLF15	-2.21002	0.597672	-11.8794	9.46779e-17	4.97566e-15	27.5488
SMIM24	-5.77854	1.73618	-11.8775	9.52719e-17	5.00237e-15	27.5425
GRAMD2	-1.49809	0.367904	-11.8392	1.0828e-16	5.65991e-15	27.4139
MST1	-1.61348	0.706913	-11.8256	1.13277e-16	5.90526e-15	27.3685
CRIM1	-3.80172	1.76925	-11.8196	1.15596e-16	6.01541e-15	27.3481
RP11-373D23.3	-1.99581	0.591803	-11.8142	1.17677e-16	6.10195e-15	27.3302
CENPE	2.13486	2.23266	11.8121	1.1852e-16	6.1402e-15	27.323
LDHD	-2.19122	0.844434	-11.7866	1.29042e-16	6.66171e-15	27.2375
LINC00284	-1.52595	0.27291	-11.7861	1.29252e-16	6.66667e-15	27.2358
NOTCH4	-1.77765	1.04731	-11.7814	1.31305e-16	6.7606e-15	27.22
SPTBN2	-3.45283	1.79185	-11.78	1.3193e-16	6.78098e-15	27.2152
EFHD1	-5.41416	2.43273	-11.7702	1.36323e-16	6.99427e-15	27.1823
TFEB	-1.79188	1.17542	-11.7407	1.50463e-16	7.69273e-15	27.0831
ATXN1	-1.23858	0.553328	-11.7334	1.54224e-16	7.87812e-15	27.0582
CDK1	2.65131	4.12457	11.729	1.5648e-16	7.98637e-15	27.0436
GPRIN2	-1.63512	0.327573	-11.7073	1.6832e-16	8.58317e-15	26.9703
VGLL1	-2.83846	0.363562	-11.7042	1.70061e-16	8.66438e-15	26.9599
SRM	2.47497	7.28438	11.6804	1.84236e-16	9.36202e-15	26.8795
PHLDB2	-2.66351	0.758557	-11.6781	1.85652e-16	9.4258e-15	26.8718
CENPF	2.6645	3.03035	11.6763	1.86778e-16	9.47472e-15	26.8657
APLP1	4.69542	5.41689	11.6738	1.88364e-16	9.54301e-15	26.8572
CKAP2	2.40076	4.03846	11.6736	1.88451e-16	9.54301e-15	26.8567
NLK	-1.64499	1.91183	-11.6539	2.01385e-16	1.01803e-14	26.79
GCNT2	-1.64815	0.508588	-11.6444	2.07912e-16	1.05012e-14	26.7579
ARHGEF5	-1.9347	0.528135	-11.6431	2.08787e-16	1.05271e-14	26.7537
ENPP4	-2.65045	0.957183	-11.6427	2.09056e-16	1.05316e-14	26.7524
CASC1	-1.03224	0.296258	-11.6424	2.09291e-16	1.05344e-14	26.7513
MFAP3L	-2.35709	1.2827	-11.637	2.13153e-16	1.07011e-14	26.7329
F2RL3	-2.01997	0.570758	-11.6354	2.14297e-16	1.07493e-14	26.7275
RP11-102N12.3	-1.40208	0.573658	-11.628	2.19685e-16	1.10006e-14	26.7025
ZNF503	-4.1384	1.78174	-11.6232	2.23218e-16	1.1168e-14	26.6865
EDN1	-3.06626	1.05378	-11.6196	2.2595e-16	1.1295e-14	26.6743
NACA	1.62311	6.95988	11.6191	2.26368e-16	1.13062e-14	26.6724
AFF1	-2.76895	1.96671	-11.6131	2.30959e-16	1.15256e-14	26.6522
SGMS2	-2.08936	0.662075	-11.6104	2.33113e-16	1.16232e-14	26.6429
TMEM252	-1.87238	0.281644	-11.6094	2.33902e-16	1.16526e-14	26.6395
TOM1L2	-2.25339	1.8653	-11.6076	2.35289e-16	1.17117e-14	26.6335
TMEM63A	-1.521	1.21701	-11.6068	2.35896e-16	1.17319e-14	26.6309
KANSL1L	-1.62253	1.16046	-11.5984	2.42706e-16	1.20501e-14	26.6023
HSPB7	-2.5775	0.460328	-11.556	2.79972e-16	1.38531e-14	26.4587
NTRK2	-2.32554	0.519236	-11.5555	2.80439e-16	1.38645e-14	26.4571
RNASEL	-1.45787	0.619519	-11.547	2.8862e-16	1.42569e-14	26.4281
RP11-234K24.6	-1.7238	0.58425	-11.5408	2.94738e-16	1.45345e-14	26.4071
TSTD1	-4.53591	1.56018	-11.5402	2.95321e-16	1.4551e-14	26.4051
PPP1R1A	-3.8972	1.49029	-11.5182	3.18047e-16	1.5618e-14	26.3305
BCL2L10	-1.75334	0.530696	-11.5125	3.24257e-16	1.59096e-14	26.3111
PTCSC3	-2.00029	0.218123	-11.5118	3.24974e-16	1.59314e-14	26.3089
IGFBP7	-4.1606	6.70034	-11.5103	3.26696e-16	1.5989e-14	26.3036
DLGAP5	3.17418	3.36479	11.5036	3.34111e-16	1.63108e-14	26.281
ADHFE1	-2.16205	0.762944	-11.5017	3.36325e-16	1.64052e-14	26.2744
GPR113	-1.29084	0.213544	-11.498	3.40567e-16	1.65982e-14	26.2618
IRF5	-2.10276	0.897522	-11.4691	3.75434e-16	1.82823e-14	26.1638
COLCA1	-1.68541	0.31271	-11.4561	3.92387e-16	1.90919e-14	26.1194
SPINT1	-4.88946	1.82951	-11.4415	4.12276e-16	2.00096e-14	26.0697
EHHADH	-2.11936	1.08742	-11.4406	4.13473e-16	2.00287e-14	26.0667
CTD-2020K17.4	-1.41704	0.464485	-11.4405	4.13699e-16	2.00287e-14	26.0662
PYROXD2	-1.59834	0.397388	-11.439	4.15773e-16	2.00958e-14	26.0612
MMRN2	-2.53523	1.76488	-11.4313	4.26704e-16	2.05561e-14	26.0351
GATA3-AS1	-2.82561	0.487828	-11.4253	4.35597e-16	2.09499e-14	26.0143
TMEM245	-1.83155	2.38522	-11.4244	4.36893e-16	2.09949e-14	26.0114
HOXD4	-1.86103	0.635228	-11.4235	4.38152e-16	2.10381e-14	26.0085
PLCL1	-2.55267	0.587085	-11.4176	4.47132e-16	2.14341e-14	25.9881
GAL3ST1	-3.26777	0.897432	-11.4029	4.69898e-16	2.24881e-14	25.9381
SLC25A30	-1.67279	1.49483	-11.4027	4.70276e-16	2.24881e-14	25.9373
RALGPS1	-1.59962	0.809202	-11.3874	4.95271e-16	2.36446e-14	25.8853
ACSM3	-2.14026	0.553348	-11.3843	5.00507e-16	2.38751e-14	25.8747
SGOL1	1.95968	2.10951	11.371	5.236e-16	2.49156e-14	25.8294
TSPAN15	-2.88187	1.70107	-11.3655	5.3357e-16	2.53281e-14	25.8104
PPP2R3A	-1.98294	1.97852	-11.3616	5.40663e-16	2.56231e-14	25.7971
B3GALT4	-1.84915	0.986083	-11.3586	5.46257e-16	2.58673e-14	25.7868
ARHGEF35	-1.28607	0.319213	-11.357	5.49228e-16	2.59869e-14	25.7813
SDPR	-3.58356	1.82244	-11.3551	5.52666e-16	2.61283e-14	25.7751
MARK1	-1.30338	0.410436	-11.3513	5.59898e-16	2.64488e-14	25.762
SLC25A34	-1.25032	0.355503	-11.3461	5.69844e-16	2.68969e-14	25.7443
ADCY5	-1.74233	0.528655	-11.3432	5.75438e-16	2.7139e-14	25.7345
KIAA1147	-1.51751	0.969299	-11.342	5.77904e-16	2.72333e-14	25.7302
TRAV30	-2.05408	0.508664	-11.3362	5.8944e-16	2.77545e-14	25.7103
MROH1	-1.51209	1.08833	-11.318	6.2697e-16	2.94268e-14	25.6482
TUBB	2.03073	8.71751	11.308	6.48658e-16	3.03471e-14	25.6141
PGM5-AS1	-1.06207	0.206684	-11.2979	6.71383e-16	3.13349e-14	25.5795
RAB21	-1.02694	1.90048	-11.2877	6.95228e-16	3.2422e-14	25.5444
PITPNM2	-1.83377	1.09515	-11.2613	7.60521e-16	3.53258e-14	25.4541
RP11-353K11.1	-1.39352	0.64394	-11.255	7.77175e-16	3.60134e-14	25.4324
BDH2	-2.65604	2.54591	-11.2491	7.93019e-16	3.67185e-14	25.4121
LHFPL3	-1.4473	0.217668	-11.2331	8.37507e-16	3.86557e-14	25.3572
HAO2	-2.08217	0.251616	-11.2226	8.67898e-16	4.00268e-14	25.3214
MAD2L1	2.51249	3.15557	11.2104	9.04797e-16	4.16299e-14	25.2795
PRC1	2.16351	3.20813	11.208	9.12292e-16	4.19404e-14	25.2712
ATP1B1	-6.9245	3.11127	-11.2022	9.30696e-16	4.262e-14	25.2512
FAM167B	-3.27456	2.73373	-11.1981	9.43832e-16	4.31539e-14	25.2371
CACFD1	-2.47582	1.83353	-11.196	9.50572e-16	4.3428e-14	25.2299
C1QTNF1	-2.42463	1.00571	-11.184	9.90454e-16	4.51442e-14	25.1886
ZC3H12A	-1.65078	0.918398	-11.1745	1.0232e-15	4.65404e-14	25.1559
FKBP10	3.36972	5.58198	11.1737	1.02605e-15	4.66209e-14	25.1531
RPS18	2.22484	10.2635	11.1706	1.03685e-15	4.70018e-14	25.1426
APCDD1	-2.38694	0.858355	-11.1698	1.03966e-15	4.7093e-14	25.1399
FUT6	-1.45375	0.190657	-11.1688	1.04311e-15	4.72123e-14	25.1366
ANK3	-2.02848	0.454349	-11.1664	1.05169e-15	4.75641e-14	25.1283
CDC25C	2.01017	2.04291	11.1635	1.06229e-15	4.79692e-14	25.1182
PXN	-2.27699	2.66039	-11.1598	1.07589e-15	4.85081e-14	25.1054
TMEM255B	-1.10037	0.593741	-11.1375	1.16115e-15	5.2191e-14	25.0288
ELOVL7	-2.71479	0.700724	-11.1363	1.16602e-15	5.23696e-14	25.0246
SLC16A12	-3.47255	0.776856	-11.135	1.17107e-15	5.25192e-14	25.0202
DOC2B	-2.88757	1.12797	-11.135	1.17115e-15	5.25192e-14	25.0202
RP11-677M14.2	-1.26328	0.21883	-11.1178	1.24237e-15	5.55422e-14	24.9608
SPINK1	-4.1127	0.647854	-11.1158	1.25078e-15	5.58753e-14	24.9541
PIGR	-4.85133	1.00238	-11.1021	1.31112e-15	5.85263e-14	24.9067
CYB561	-2.25069	1.35596	-11.0973	1.33271e-15	5.94444e-14	24.8903
NUAK2	-3.535	1.50932	-11.0817	1.40602e-15	6.2571e-14	24.8365
RPS19	2.13513	8.44987	11.0791	1.41876e-15	6.30418e-14	24.8274
RP11-286H15.1	-1.10644	0.169294	-11.0664	1.48219e-15	6.56109e-14	24.7834
TSPAN8	-3.92615	0.926958	-11.0624	1.50231e-15	6.64009e-14	24.7699
CCNB2	3.19052	4.12582	11.0603	1.51341e-15	6.68408e-14	24.7625
MT1F	-3.96197	1.60197	-11.0598	1.51598e-15	6.69038e-14	24.7608
BDH1	-1.74683	0.650309	-11.0566	1.53291e-15	6.74976e-14	24.7496
DENND1B	-1.33403	0.472372	-11.0536	1.54851e-15	6.81331e-14	24.7395
CHADL	-1.29476	0.460924	-11.0425	1.60862e-15	7.06714e-14	24.7012
CCNB1	3.07827	4.94902	11.0316	1.67004e-15	7.32595e-14	24.6635
RP11-385F7.1	-2.44035	1.21973	-11.0173	1.75424e-15	7.67802e-14	24.6141
SERINC2	-4.99446	2.37001	-11.0133	1.77894e-15	7.78031e-14	24.6
LINC00488	-1.21753	0.153978	-11.0079	1.81188e-15	7.91845e-14	24.5816
LYPD6B	-2.08077	0.434898	-10.9993	1.86674e-15	8.15207e-14	24.5516
MIR450B	-1.08112	0.167523	-10.9971	1.88052e-15	8.20613e-14	24.5442
TMEM86A	-1.8499	1.02849	-10.9956	1.89064e-15	8.24411e-14	24.5388
NDRG2	-3.21403	1.52189	-10.9918	1.91557e-15	8.34659e-14	24.5257
RIOK1	1.44792	3.53769	10.9849	1.96138e-15	8.53984e-14	24.5019
GSDMD	-2.36694	1.02118	-10.9806	1.99098e-15	8.66224e-14	24.4869
CKAP2L	1.89257	1.9216	10.966	2.09366e-15	9.10219e-14	24.4363
GPD1	-1.99939	0.291879	-10.963	2.11538e-15	9.18979e-14	24.4259
LGALS1	3.72675	9.49224	10.9599	2.13773e-15	9.27306e-14	24.4154
RPS7	1.87089	7.83781	10.9503	2.20997e-15	9.57934e-14	24.382
RAMP3	-3.14491	1.63511	-10.9492	2.21831e-15	9.60834e-14	24.3782
HMGCS2	-4.4597	0.663533	-10.928	2.38663e-15	1.03068e-13	24.3047
SHE	-1.26074	0.47752	-10.9235	2.42435e-15	1.0462e-13	24.2889
AURKB	3.06631	3.51419	10.884	2.77827e-15	1.19276e-13	24.152
COLCA2	-2.30602	0.58065	-10.8802	2.81532e-15	1.20512e-13	24.1387
CDC6	2.1325	2.42283	10.8785	2.83182e-15	1.21129e-13	24.1328
PTTG1	3.32245	4.67408	10.8675	2.94158e-15	1.2564e-13	24.0946
PLLP	-2.60934	1.06697	-10.8664	2.95219e-15	1.25909e-13	24.091
GLYAT	-2.55554	0.285264	-10.8636	2.98158e-15	1.2707e-13	24.081
RPL4	1.91922	9.06422	10.8612	3.00669e-15	1.27983e-13	24.0726
RP4-735C1.4	-1.01093	0.125559	-10.8599	3.01977e-15	1.28416e-13	24.0682
TRHDE	-1.34085	0.265111	-10.8474	3.15344e-15	1.33711e-13	24.0247
CKS2	3.56295	7.1722	10.8442	3.18787e-15	1.35073e-13	24.0138
KCP	-2.39035	0.617259	-10.8378	3.25934e-15	1.38001e-13	23.9915
DEPDC1	2.63637	2.64864	10.8286	3.36563e-15	1.42295e-13	23.9593
GLIS2-AS1	-1.63031	0.655404	-10.8157	3.51939e-15	1.48688e-13	23.9144
PP7080	-2.77886	2.39501	-10.8144	3.53565e-15	1.49267e-13	23.9098
POLR1E	1.92452	4.27221	10.8139	3.54164e-15	1.49411e-13	23.9081
RALGAPA2	-1.52036	1.01119	-10.8059	3.64132e-15	1.53395e-13	23.8802
TC2N	-2.02211	0.59039	-10.8006	3.70811e-15	1.55872e-13	23.8619
IVNS1ABP	-2.67036	3.5717	-10.7958	3.77045e-15	1.58378e-13	23.8451
CYP4V2	-2.3319	1.10833	-10.7898	3.85023e-15	1.61381e-13	23.8241
SH2D4A	-2.37584	0.653104	-10.78	3.98327e-15	1.66718e-13	23.79
MORN5	-1.00988	0.270501	-10.7784	4.00573e-15	1.67538e-13	23.7843
TMEM204	-2.96729	1.96811	-10.7778	4.01331e-15	1.67735e-13	23.7824
SLC38A3	-1.13717	0.320336	-10.7766	4.0295e-15	1.68291e-13	23.7784
AC006942.4	-1.7955	0.813241	-10.7669	4.16751e-15	1.73682e-13	23.7445
IRS2	-2.40438	1.14988	-10.7545	4.35224e-15	1.81251e-13	23.701
CTD-2012K14.8	-2.11378	1.20176	-10.7514	4.39854e-15	1.82919e-13	23.6903
RIPK3	-1.04027	0.434355	-10.7497	4.42417e-15	1.83853e-13	23.6845
RP11-9E17.1	-1.41346	0.714932	-10.7481	4.44975e-15	1.84785e-13	23.6787
GPR116	-2.53429	1.99086	-10.7478	4.45419e-15	1.84838e-13	23.6777
THG1L	1.45648	3.38001	10.7433	4.52393e-15	1.87599e-13	23.6621
SCNN1B	-3.76824	0.80918	-10.7418	4.54851e-15	1.8835e-13	23.6566
RP4-798A17.5	-1.99082	0.742559	-10.7388	4.59558e-15	1.9003e-13	23.6463
DOCK9-AS2	-1.47427	0.400199	-10.7283	4.76644e-15	1.96538e-13	23.6096
IL17RE	-1.13078	0.458786	-10.7102	5.07593e-15	2.08857e-13	23.5464
SULT1C4	-2.87742	0.655601	-10.7067	5.1386e-15	2.11138e-13	23.5341
MTURN	-3.28148	1.6792	-10.702	5.22245e-15	2.13981e-13	23.5178
ARHGEF15	-1.92369	0.843028	-10.6897	5.45064e-15	2.22239e-13	23.4748
RNF183	-1.18426	0.175004	-10.6827	5.58529e-15	2.27253e-13	23.4503
CISH	-2.66928	1.43589	-10.6782	5.67451e-15	2.30723e-13	23.4344
ANO9	-1.37539	0.33705	-10.6721	5.79572e-15	2.34833e-13	23.4131
GMPR	-3.45181	1.108	-10.6652	5.93696e-15	2.40389e-13	23.389
DMTN	-3.83034	1.5447	-10.6575	6.09831e-15	2.4658e-13	23.362
FAM83H	-2.83162	1.42838	-10.6539	6.17583e-15	2.49542e-13	23.3493
CLNS1A	1.55819	4.89712	10.6525	6.2047e-15	2.50535e-13	23.3446
SLC39A5	-1.81709	0.238583	-10.6514	6.22887e-15	2.51337e-13	23.3407
KLC4	-1.60147	1.35237	-10.6489	6.28229e-15	2.53318e-13	23.3322
LRP2	-2.48324	0.320212	-10.6446	6.37777e-15	2.56813e-13	23.317
C10orf95	-1.19237	0.397541	-10.6374	6.5397e-15	2.62971e-13	23.2918
NFKBIZ	-2.27069	0.832171	-10.6288	6.73834e-15	2.70214e-13	23.2617
C11orf54	-2.13664	2.17937	-10.6157	7.05542e-15	2.81961e-13	23.2155
FAM151A	-1.2071	0.288031	-10.6015	7.4138e-15	2.95878e-13	23.1658
ENPP1	-1.86898	0.492828	-10.5981	7.50236e-15	2.99107e-13	23.1538
CMAHP	-1.30671	0.545366	-10.5917	7.67107e-15	3.05311e-13	23.1315
SPAG5	1.87241	2.90095	10.5912	7.68568e-15	3.05684e-13	23.1296
EVA1C	-1.61591	0.475797	-10.5848	7.85763e-15	3.12103e-13	23.1074
SLCO3A1	-1.75264	0.683256	-10.5848	7.85775e-15	3.12103e-13	23.1073
ABTB2	-2.01404	1.31826	-10.5835	7.89459e-15	3.12927e-13	23.1026
CCT6A	1.50637	5.87493	10.5814	7.95309e-15	3.14818e-13	23.0952
CASKIN2	-2.35581	2.45971	-10.5649	8.42373e-15	3.3182e-13	23.0375
AC006273.4	-1.30397	0.356216	-10.5648	8.42806e-15	3.3182e-13	23.0369
CTD-2008P7.9	-1.11127	0.132512	-10.5537	8.76004e-15	3.44426e-13	22.9981
SLC37A4	-1.79484	1.42052	-10.5505	8.8585e-15	3.48063e-13	22.9869
KIF14	1.6388	1.63861	10.5496	8.88594e-15	3.48906e-13	22.9838
AC006042.6	-1.3287	0.239874	-10.5481	8.93404e-15	3.50559e-13	22.9784
WNK4	-3.35278	0.880772	-10.5463	8.99028e-15	3.52529e-13	22.9721
RPS8	1.8236	9.59565	10.5446	9.04416e-15	3.54404e-13	22.9661
CCDC160	-2.18515	0.443551	-10.5401	9.18843e-15	3.59574e-13	22.9502
ARMC7	-2.07961	2.20355	-10.5332	9.41103e-15	3.68039e-13	22.9261
PTTG1IP	-1.71601	5.24271	-10.5282	9.57728e-15	3.7429e-13	22.9085
KDELC2	1.81132	4.62073	10.5277	9.59597e-15	3.74769e-13	22.9066
RP11-131L12.4	-1.36917	0.489166	-10.5227	9.76522e-15	3.81124e-13	22.889
RASSF7	-3.23064	1.68663	-10.5155	1.00147e-14	3.90599e-13	22.8637
XRCC2	1.65629	1.75717	10.5122	1.01303e-14	3.94583e-13	22.8521
LRRC32	-3.22994	2.00144	-10.5017	1.05099e-14	4.08551e-13	22.8152
SLC9A3R2	-3.21152	2.62638	-10.4969	1.06858e-14	4.1511e-13	22.7985
AC018730.4	-1.18288	0.132144	-10.4958	1.07302e-14	4.16282e-13	22.7943
ABHD17C	-2.13623	1.85823	-10.4937	1.08096e-14	4.19084e-13	22.7869
HABP2	-2.84122	0.474102	-10.4846	1.11591e-14	4.32347e-13	22.755
CCNA2	3.11796	4.12377	10.4815	1.12788e-14	4.36694e-13	22.7442
SCARF1	-1.27057	0.857444	-10.4811	1.12943e-14	4.37005e-13	22.7429
KIF15	2.2151	2.37153	10.4787	1.13892e-14	4.40095e-13	22.7345
ARSD	-3.12794	1.62958	-10.4746	1.15541e-14	4.46172e-13	22.72
ETNK2	-2.27128	1.16396	-10.4724	1.16462e-14	4.49428e-13	22.712
MIR135A1	-1.10229	0.267768	-10.4702	1.17343e-14	4.52231e-13	22.7045
STX3	-2.34408	1.13707	-10.4689	1.17909e-14	4.54114e-13	22.6996
BTBD11	-1.62658	0.391514	-10.4639	1.19983e-14	4.61796e-13	22.6821
SLC44A5	-1.15431	0.158599	-10.4372	1.3175e-14	5.03436e-13	22.5881
CARD10	-2.12586	0.901512	-10.4234	1.38295e-14	5.27752e-13	22.5394
SLC44A3	-3.47737	1.44192	-10.4079	1.4603e-14	5.55458e-13	22.4848
CDCA5	2.44994	2.85467	10.4047	1.47689e-14	5.61401e-13	22.4734
CTD-2377O17.1	-1.40158	0.337526	-10.3988	1.50771e-14	5.72369e-13	22.4527
PKP4	-2.06803	2.41445	-10.3948	1.52903e-14	5.79907e-13	22.4386
LEPROT	-2.5509	3.38312	-10.3947	1.52955e-14	5.79907e-13	22.4382
PDE6G	-2.17383	0.852543	-10.3941	1.53287e-14	5.80415e-13	22.436
CDKL2	-1.54884	0.337225	-10.3896	1.55744e-14	5.89335e-13	22.4201
KIF4A	2.26928	2.44189	10.3868	1.57267e-14	5.94713e-13	22.4103
RPS6KA6	-2.16917	0.558713	-10.3861	1.57681e-14	5.95891e-13	22.4077
RPL22L1	3.23264	5.8738	10.3853	1.58098e-14	5.97082e-13	22.405
CTD-2331H12.5	-1.48835	0.710801	-10.385	1.58306e-14	5.97481e-13	22.4037
PDE6B	-1.41979	0.58004	-10.3731	1.65037e-14	6.22081e-13	22.3619
RRM2	3.31117	4.0643	10.3668	1.6877e-14	6.35741e-13	22.3394
PTPRJ	-1.94884	1.32692	-10.3643	1.70237e-14	6.40852e-13	22.3307
P3H2	-4.15197	1.23617	-10.3602	1.72696e-14	6.49692e-13	22.3163
C2orf40	-2.34117	0.555208	-10.3525	1.77494e-14	6.66884e-13	22.2888
CCDC88A	1.74204	3.04441	10.349	1.7964e-14	6.73212e-13	22.2767
SLC22A12	-2.55027	0.274328	-10.348	1.8031e-14	6.75288e-13	22.273
RNU6-287P	-1.41246	0.187909	-10.3297	1.92277e-14	7.18223e-13	22.2084
RPS2	2.24427	10.3811	10.3296	1.92389e-14	7.18223e-13	22.2078
MT-TF	-3.2689	1.49468	-10.3288	1.92906e-14	7.19692e-13	22.2051
NEBL-AS1	-1.85798	0.439295	-10.3233	1.96658e-14	7.32756e-13	22.1858
BICC1	-3.67158	1.31672	-10.3225	1.97234e-14	7.34432e-13	22.1828
PPP2R5A	-1.91904	3.06527	-10.3221	1.97487e-14	7.34908e-13	22.1816
PCMTD1	-1.51204	2.35716	-10.3218	1.97745e-14	7.35399e-13	22.1802
LAMC2	-2.45846	0.677953	-10.3086	2.07137e-14	7.6837e-13	22.1336
RPL37	1.94002	7.65602	10.3074	2.08028e-14	7.71183e-13	22.1293
TMEM238	-3.00665	1.86676	-10.3022	2.11857e-14	7.83388e-13	22.111
FAM229A	-1.26545	0.758983	-10.2938	2.18267e-14	8.06276e-13	22.0811
SLC16A4	-3.37294	1.40582	-10.2884	2.22426e-14	8.20389e-13	22.0621
IMPDH2	2.01659	6.55309	10.2872	2.23372e-14	8.2336e-13	22.0579
CLDN3	-5.52279	1.9936	-10.2841	2.25824e-14	8.31873e-13	22.0469
PIGQ	-2.2808	2.31791	-10.2815	2.27914e-14	8.39043e-13	22.0376
CYP4A11	-2.72083	0.29466	-10.278	2.3079e-14	8.48026e-13	22.025
RP11-81A1.6	-1.34532	0.756217	-10.2674	2.39558e-14	8.77484e-13	21.9876
ACSM2A	-2.7773	0.341361	-10.2638	2.42585e-14	8.88013e-13	21.975
PRR34-AS1	-2.01861	0.879746	-10.2616	2.44484e-14	8.94406e-13	21.9671
GATA2	-3.2417	1.09589	-10.2529	2.52096e-14	9.20519e-13	21.9364
C1orf226	-2.23591	0.749347	-10.2459	2.58408e-14	9.42889e-13	21.9115
FAM102A	-2.62061	2.43672	-10.2419	2.62165e-14	9.55495e-13	21.897
KIF18B	2.32385	2.50978	10.2373	2.66432e-14	9.70441e-13	21.8808
AGPAT9	-3.09822	0.713807	-10.2294	2.73976e-14	9.96676e-13	21.8528
RP5-1057J7.7	-1.05924	0.328106	-10.22	2.83211e-14	1.02771e-12	21.8195
FAM134B	-3.02726	1.01518	-10.2193	2.83943e-14	1.02972e-12	21.8169
WDFY3-AS2	-1.38433	0.704506	-10.2191	2.84154e-14	1.02985e-12	21.8161
SH3BP4	-3.22861	1.69219	-10.2175	2.85756e-14	1.03437e-12	21.8105
SLC52A3	-3.19896	0.568878	-10.2052	2.98442e-14	1.07829e-12	21.7669
SLC43A2	-2.71689	1.95706	-10.2008	3.03162e-14	1.09466e-12	21.7511
MND1	2.31648	2.77954	10.1981	3.06085e-14	1.10385e-12	21.7415
FAM83D	2.83906	3.24177	10.1954	3.0901e-14	1.11303e-12	21.7319
RP11-359N11.1	-1.88918	0.212359	-10.1943	3.10145e-14	1.11574e-12	21.7282
CNTN1	-2.01805	0.402193	-10.1927	3.11946e-14	1.12153e-12	21.7224
DAZAP2	-1.53264	4.6904	-10.1856	3.19836e-14	1.14918e-12	21.6973
FAM199X	-1.36778	2.20069	-10.1822	3.23697e-14	1.16234e-12	21.6853
AP000696.2	-2.36347	0.483703	-10.1777	3.28996e-14	1.17992e-12	21.669
MT-TV	-2.18973	0.499475	-10.1696	3.38575e-14	1.2113e-12	21.6402
FOSL2	-2.71782	3.00432	-10.1593	3.51152e-14	1.25399e-12	21.6035
AZGP1	-2.07712	0.262828	-10.156	3.55175e-14	1.26758e-12	21.5921
AC067718.1	-1.10528	0.154701	-10.1484	3.64975e-14	1.29952e-12	21.5648
RP11-864I4.4	-1.79316	0.646836	-10.1282	3.91961e-14	1.39037e-12	21.4931
ARNTL	-1.1293	0.578342	-10.1259	3.95221e-14	1.39938e-12	21.4848
ATAD2	1.82976	2.96667	10.1111	4.1646e-14	1.47012e-12	21.4322
PLEKHB2	-1.79283	2.83807	-10.1078	4.2146e-14	1.48688e-12	21.4203
SLC17A1	-2.31398	0.263838	-10.106	4.24196e-14	1.49563e-12	21.4138
SLC26A7	-3.20363	0.755262	-10.1037	4.27619e-14	1.50678e-12	21.4057
RPL7A	1.72067	9.85651	10.1034	4.28022e-14	1.50729e-12	21.4047
KCTD1	-2.21127	1.25188	-10.097	4.37982e-14	1.54144e-12	21.3816
RPL6	1.60003	8.53625	10.0964	4.38869e-14	1.54363e-12	21.3796
GALNT18	-2.66579	1.34052	-10.0936	4.43196e-14	1.55791e-12	21.3698
CDK18	-2.42876	1.25279	-10.0925	4.44919e-14	1.56209e-12	21.3659
KIFC3	-2.5153	1.47715	-10.0846	4.57627e-14	1.60477e-12	21.3376
PRKAA2	-2.53818	0.73632	-10.0842	4.58199e-14	1.60581e-12	21.3363
SUSD1	-1.93919	1.48651	-10.0839	4.58824e-14	1.60704e-12	21.335
MYO6	-3.07605	1.63379	-10.082	4.61815e-14	1.61655e-12	21.3284
ST6GALNAC3	-1.29341	0.433985	-10.0807	4.63937e-14	1.623e-12	21.3238
TMED6	-1.16345	0.709099	-10.0781	4.68231e-14	1.63509e-12	21.3146
SPC24	2.33631	2.80958	10.0753	4.72903e-14	1.64943e-12	21.3046
PAICS	1.65118	5.25199	10.0724	4.77951e-14	1.66604e-12	21.2939
RP3-395M20.12	-1.84713	0.619798	-10.0709	4.80444e-14	1.67373e-12	21.2887
ANKRD65	-1.70838	0.624932	-10.0678	4.85703e-14	1.69104e-12	21.2778
GBP3	-2.84057	1.19551	-10.0564	5.05823e-14	1.75899e-12	21.237
B3GNT3	-2.30265	0.368948	-10.0469	5.23228e-14	1.81627e-12	21.2031
PUS7	1.86786	3.11868	10.0466	5.23686e-14	1.81678e-12	21.2022
ACTN4	-1.84607	5.56647	-10.0428	5.30843e-14	1.83942e-12	21.1886
TNFRSF11B	-3.68324	0.948289	-10.0425	5.31537e-14	1.84074e-12	21.1872
WDHD1	1.64452	2.28393	10.0398	5.36599e-14	1.85717e-12	21.1777
USP2	-3.44008	1.26146	-10.0352	5.45452e-14	1.88334e-12	21.1613
BMF	-2.74838	1.35878	-10.0268	5.61923e-14	1.93564e-12	21.1314
MIR126	-1.7334	0.479615	-10.0234	5.68818e-14	1.95823e-12	21.1192
ZDHHC14	-1.57981	0.696504	-10.0121	5.92195e-14	2.03152e-12	21.0787
HUNK	-2.00112	0.551215	-10.0107	5.95174e-14	2.04054e-12	21.0737
ZWINT	2.18254	4.26709	10.0095	5.97584e-14	2.0476e-12	21.0696
MYO15B	-1.6535	0.807088	-10.0031	6.11391e-14	2.09123e-12	21.0467
STAP1	-2.46142	0.570189	-9.99515	6.29014e-14	2.14899e-12	21.0182
MPP7	-2.23611	0.552492	-9.99151	6.37205e-14	2.1757e-12	21.0052
AC241585.2	-1.22547	0.507751	-9.98796	6.45322e-14	2.20213e-12	20.9925
RP11-219B17.3	-1.24	0.225513	-9.98649	6.48712e-14	2.2124e-12	20.9872
MRPL3	1.06417	5.6019	9.98572	6.5048e-14	2.21714e-12	20.9845
ABO	-3.02952	1.13822	-9.98513	6.51856e-14	2.22053e-12	20.9824
RP11-132F7.2	-1.98857	0.440999	-9.97022	6.87432e-14	2.3322e-12	20.929
FBL	1.75506	6.56994	9.96415	7.0245e-14	2.38038e-12	20.9073
ANKS1A	-1.86573	1.74504	-9.95459	7.26823e-14	2.45808e-12	20.8731
CUL9	-1.28335	0.618309	-9.95449	7.27062e-14	2.45808e-12	20.8727
CYYR1	-2.67844	1.82533	-9.9437	7.55607e-14	2.54134e-12	20.8341
CAPN5	-2.03266	2.13953	-9.94287	7.5784e-14	2.54611e-12	20.8311
RNU6-35P	-1.2229	0.202021	-9.93683	7.74332e-14	2.59982e-12	20.8095
NEDD4L	-2.82959	1.26431	-9.93431	7.81325e-14	2.62179e-12	20.8005
RPF2	1.52388	4.05103	9.92226	8.15661e-14	2.72917e-12	20.7573
RP11-507K2.3	-1.26121	0.300271	-9.92136	8.18298e-14	2.73642e-12	20.7541
MYLIP	-2.71037	1.56656	-9.90633	8.63397e-14	2.88064e-12	20.7002
MPPED2	-2.09951	0.432933	-9.90358	8.7192e-14	2.90575e-12	20.6903
WNT9B	-2.62284	0.329948	-9.89982	8.83704e-14	2.94334e-12	20.6769
CLCN4	-1.14869	0.394537	-9.89718	8.92077e-14	2.96954e-12	20.6674
ACSM2B	-2.50218	0.302422	-9.89533	8.98006e-14	2.98656e-12	20.6607
EBPL	1.97869	5.74935	9.87859	9.53366e-14	3.16453e-12	20.6007
RP11-1017G21.6	-1.24489	0.444793	-9.87729	9.57794e-14	3.17743e-12	20.596
SLC28A1	-1.49348	0.244622	-9.87698	9.58861e-14	3.17916e-12	20.5949
PRRG4	-2.86858	1.0827	-9.87671	9.59793e-14	3.18045e-12	20.5939
ASPA	-2.62191	0.600373	-9.87501	9.65633e-14	3.19798e-12	20.5879
GALNT6	-1.36576	0.585546	-9.85742	1.02833e-13	3.40175e-12	20.5247
LIX1	-2.13206	0.465276	-9.85254	1.0464e-13	3.45763e-12	20.5072
SIM1	-2.73505	0.540111	-9.85214	1.04793e-13	3.46071e-12	20.5057
LMNTD2	-1.17162	0.431475	-9.84635	1.06984e-13	3.5251e-12	20.485
SLC22A11	-1.60208	0.195409	-9.84141	1.08892e-13	3.58292e-12	20.4672
ATP6V1H	-1.514	2.94778	-9.83399	1.11824e-13	3.67421e-12	20.4406
CYSTM1	-3.14693	4.26027	-9.83161	1.12779e-13	3.70352e-12	20.432
RPS3	1.88981	8.38584	9.82447	1.15698e-13	3.79722e-12	20.4064
NHS	-1.22003	0.29653	-9.81795	1.18432e-13	3.88304e-12	20.3829
LDLRAD4	-1.1015	0.442927	-9.81792	1.18446e-13	3.88304e-12	20.3828
TMPRSS4	-1.23734	0.247381	-9.81382	1.20197e-13	3.93603e-12	20.3681
BSPRY	-2.95054	0.619386	-9.80345	1.24744e-13	4.08035e-12	20.3308
GAS5	2.40191	6.85556	9.79846	1.26994e-13	4.14002e-12	20.3129
HERC3	-1.38444	1.00238	-9.79755	1.27409e-13	4.15125e-12	20.3096
SLC34A1	-3.15591	0.33963	-9.79619	1.28033e-13	4.16925e-12	20.3047
TMEM82	-1.30473	0.175901	-9.78361	1.33934e-13	4.35412e-12	20.2595
TOX3	-3.03354	0.818161	-9.77701	1.37141e-13	4.4559e-12	20.2357
TLR3	-1.922	0.695267	-9.76981	1.40727e-13	4.56481e-12	20.2098
RP11-33E12.2	-2.26519	0.581596	-9.76896	1.41156e-13	4.57373e-12	20.2067
DBF4	1.36588	2.43767	9.76896	1.41159e-13	4.57373e-12	20.2067
RP11-297D21.2	-1.49951	0.17332	-9.76581	1.42759e-13	4.61788e-12	20.1954
RPL32	1.87199	8.8476	9.765	1.43179e-13	4.6289e-12	20.1925
CPEB3	-1.24667	0.87742	-9.76226	1.44592e-13	4.67199e-12	20.1826
HAGLR	-2.56679	1.0742	-9.76208	1.44686e-13	4.67246e-12	20.1819
NDC80	2.38786	2.92014	9.76052	1.45494e-13	4.69334e-12	20.1764
RP11-553L6.5	-3.50042	2.6949	-9.76009	1.45719e-13	4.69802e-12	20.1748
MKI67	2.87385	3.44554	9.75589	1.47935e-13	4.76093e-12	20.1597
TPPP	-1.38721	0.332606	-9.75484	1.48493e-13	4.77425e-12	20.1559
WDR43	1.53269	3.87875	9.75458	1.48627e-13	4.77595e-12	20.155
ADAMTS9-AS2	-1.20095	0.233316	-9.74827	1.52032e-13	4.88265e-12	20.1322
FAM83H-AS1	-1.35342	0.647453	-9.74448	1.54114e-13	4.94409e-12	20.1186
FUK	-1.15603	1.18807	-9.73922	1.57051e-13	5.02451e-12	20.0996
RNU2-19P	-1.37387	0.147201	-9.72839	1.63275e-13	5.21791e-12	20.0606
CTB-13F3.1	-1.33434	0.641041	-9.7257	1.64861e-13	5.26574e-12	20.0509
LMO7-AS1	-2.20362	0.525378	-9.72467	1.65474e-13	5.28002e-12	20.0472
HAGLROS	-1.65386	0.66527	-9.72464	1.6549e-13	5.28002e-12	20.0471
PLK4	1.59118	2.15724	9.71799	1.69489e-13	5.40469e-12	20.0231
DIO1	-1.4129	0.219507	-9.71577	1.70846e-13	5.44201e-12	20.0151
RNF43	-1.9132	0.475976	-9.70575	1.77107e-13	5.62301e-12	19.979
LPCAT2	-1.92121	1.3799	-9.70452	1.7789e-13	5.64481e-12	19.9746
RPARP-AS1	-1.50529	1.08242	-9.70182	1.79629e-13	5.69381e-12	19.9648
NLRX1	-2.32045	0.836488	-9.69804	1.8208e-13	5.76838e-12	19.9512
EGOT	-1.31827	0.224022	-9.69701	1.82759e-13	5.78674e-12	19.9475
FCER1A	-1.16083	0.260879	-9.68444	1.91204e-13	6.04759e-12	19.9021
GTF3A	1.57221	5.28728	9.6814	1.93304e-13	6.1107e-12	19.8912
DPH5	1.36628	4.06815	9.67946	1.94659e-13	6.15019e-12	19.8842
RP11-541N10.3	-1.38523	0.842449	-9.67694	1.96432e-13	6.19951e-12	19.8751
TMEM30B	-3.23635	1.04174	-9.66991	2.0146e-13	6.35131e-12	19.8497
TMEM194A	1.87596	3.33361	9.66298	2.06549e-13	6.50122e-12	19.8247
DPEP1	-2.14938	0.420303	-9.65733	2.10789e-13	6.6311e-12	19.8043
GINS2	2.0556	2.75079	9.65407	2.13275e-13	6.69848e-12	19.7925
TMEM52B	-4.00869	0.805878	-9.64161	2.23056e-13	6.9869e-12	19.7475
KIF23	1.64575	2.50623	9.64124	2.23349e-13	6.99232e-12	19.7462
CTD-2342N23.1	-1.62699	0.176688	-9.62355	2.38038e-13	7.43225e-12	19.6823
HNRNPA1	1.92326	8.36314	9.6201	2.41014e-13	7.51338e-12	19.6698
AL450992.2	-1.38522	0.507176	-9.62009	2.41022e-13	7.51338e-12	19.6698
EPB41L1	-2.55371	2.78203	-9.6191	2.4189e-13	7.5364e-12	19.6662
G6PC	-1.37455	0.152465	-9.61892	2.42044e-13	7.5372e-12	19.6655
RPL30	1.93377	7.97395	9.61861	2.42318e-13	7.54169e-12	19.6644
UBA2	1.29508	4.94458	9.61273	2.47505e-13	7.69492e-12	19.6431
INTS8	1.13338	2.75827	9.61041	2.49574e-13	7.75511e-12	19.6348
ESAM	-3.28569	2.85869	-9.60975	2.50175e-13	7.76967e-12	19.6324
LINC01510	-1.06571	0.124733	-9.59997	2.59147e-13	8.03122e-12	19.597
CMYA5	-1.20279	0.284801	-9.59629	2.62609e-13	8.12989e-12	19.5837
UCK2	1.81364	3.21856	9.59589	2.62988e-13	8.13729e-12	19.5822
HSD17B2	-1.31949	0.180531	-9.57803	2.80478e-13	8.66011e-12	19.5176
RP11-274B21.12	-1.62231	0.680251	-9.57349	2.85106e-13	8.79836e-12	19.5012
DSP	-3.50577	1.11434	-9.57108	2.87594e-13	8.86576e-12	19.4925
RP11-245J24.1	-2.29228	0.369293	-9.56696	2.91901e-13	8.98429e-12	19.4776
CTD-2517O10.6	-1.46295	0.607867	-9.55751	3.02019e-13	9.29083e-12	19.4434
NEIL1	-1.29612	0.623028	-9.55706	3.02516e-13	9.30122e-12	19.4417
B3GNT2	-2.19317	2.40409	-9.55281	3.07193e-13	9.44003e-12	19.4263
C2CD4B	-1.42327	0.626158	-9.54211	3.19289e-13	9.78086e-12	19.3876
SLC7A9	-1.33996	0.269948	-9.54144	3.20057e-13	9.79925e-12	19.3852
BCRP3	-1.53775	0.412339	-9.53792	3.2415e-13	9.91416e-12	19.3724
CLMN	-2.70145	0.940782	-9.53258	3.30455e-13	1.00964e-11	19.3531
HCG14	-1.03861	0.380666	-9.53169	3.31519e-13	1.01183e-11	19.3499
TBC1D16	-1.78272	2.49929	-9.53085	3.32533e-13	1.0144e-11	19.3468
TPRN	-1.70486	1.2544	-9.52969	3.33931e-13	1.01813e-11	19.3426
LEPR	-1.50809	0.782401	-9.52716	3.36989e-13	1.02692e-11	19.3335
MPZL3	-1.33757	0.639453	-9.5262	3.38164e-13	1.02996e-11	19.33
CYP4A22	-1.54252	0.170448	-9.51762	3.48806e-13	1.06016e-11	19.2989
AC124944.5	-1.84227	0.213674	-9.51313	3.54505e-13	1.07587e-11	19.2826
KCNJ13	-1.86041	0.377031	-9.51113	3.57075e-13	1.08248e-11	19.2754
INADL	-2.28478	0.994216	-9.493	3.81265e-13	1.15341e-11	19.2096
NATD1	-1.91522	1.60964	-9.48729	3.8921e-13	1.17562e-11	19.1889
TRPV4	-2.07869	1.36189	-9.48228	3.96324e-13	1.19588e-11	19.1707
RP11-166P13.3	-1.76625	1.08994	-9.47892	4.01173e-13	1.20926e-11	19.1585
SGIP1	-1.90732	0.522828	-9.47516	4.06666e-13	1.22518e-11	19.1449
C4B	-1.54765	0.333122	-9.46685	4.19064e-13	1.259e-11	19.1148
RP11-834C11.5	-1.2122	0.325085	-9.46473	4.22304e-13	1.26706e-11	19.107
PTGER1	-4.07862	1.7105	-9.46168	4.26988e-13	1.2798e-11	19.096
GJC1	1.72309	2.49494	9.46	4.29586e-13	1.28693e-11	19.0899
RAD51	1.87013	2.19392	9.45661	4.34891e-13	1.30149e-11	19.0776
AGXT2	-1.73091	0.193306	-9.4488	4.47359e-13	1.33743e-11	19.0492
MCOLN3	-1.30675	0.265625	-9.44801	4.48634e-13	1.34055e-11	19.0463
ATIC	1.47112	4.90994	9.44685	4.50518e-13	1.34549e-11	19.0421
SLCO4A1	-2.16863	0.823368	-9.44332	4.56314e-13	1.36211e-11	19.0293
NOP56	1.54467	4.68101	9.44294	4.56944e-13	1.36329e-11	19.0279
PLEKHA6	-2.99695	1.05098	-9.43857	4.64228e-13	1.38415e-11	19.0121
ZBTB4	-1.82363	3.21384	-9.43846	4.64411e-13	1.38415e-11	19.0117
SNHG18	-2.44026	0.871724	-9.43824	4.64785e-13	1.38456e-11	19.0109
CEP55	2.51435	3.01227	9.43471	4.70759e-13	1.40164e-11	18.998
BAG1	-1.88245	2.54069	-9.43208	4.75267e-13	1.41362e-11	18.9885
SLC13A1	-2.49577	0.270333	-9.4297	4.79386e-13	1.42442e-11	18.9798
PDZK1IP1	-5.37348	1.31936	-9.42552	4.86695e-13	1.4432e-11	18.9647
FOXO4	-1.77452	1.10633	-9.42453	4.88435e-13	1.44763e-11	18.9611
SELENBP1	-3.43109	1.05094	-9.41867	4.98926e-13	1.47647e-11	18.9397
TMEM59	-1.50284	4.20483	-9.41785	5.00412e-13	1.48012e-11	18.9368
SLC9B2	1.89634	2.4181	9.41162	5.11835e-13	1.51314e-11	18.9141
AP001046.5	-1.23391	0.284468	-9.41119	5.12633e-13	1.5139e-11	18.9126
CELSR1	-2.00658	1.16285	-9.4081	5.18401e-13	1.52945e-11	18.9013
SLC9A8	-1.39908	1.22093	-9.4072	5.20091e-13	1.53289e-11	18.8981
AC010136.2	-1.27607	0.442724	-9.40419	5.25802e-13	1.54816e-11	18.8871
KIF18A	1.90368	2.09223	9.40339	5.27319e-13	1.55184e-11	18.8842
RBPMS	-3.53168	2.02212	-9.40224	5.29529e-13	1.55756e-11	18.88
SLC2A13	-1.37566	0.876929	-9.40089	5.3211e-13	1.56437e-11	18.8752
PLEKHH2	-2.57569	0.701652	-9.39681	5.40049e-13	1.58691e-11	18.8603
BPGM	-1.53388	2.88494	-9.39269	5.48182e-13	1.60999e-11	18.8453
EXO1	2.00694	2.08749	9.38411	5.6549e-13	1.65771e-11	18.8141
RAB11FIP5	-2.39256	1.79283	-9.38407	5.65565e-13	1.65771e-11	18.814
PSD4	-1.29252	0.65405	-9.38187	5.70103e-13	1.66934e-11	18.806
KANK3	-2.28498	0.880207	-9.3635	6.09369e-13	1.78074e-11	18.7392
CLEC18B	-1.2525	0.373088	-9.35757	6.2263e-13	1.81586e-11	18.7176
PCLO	-1.20559	0.284931	-9.35096	6.37742e-13	1.8553e-11	18.6935
F11	-1.28547	0.187092	-9.34452	6.5282e-13	1.89727e-11	18.6701
SLC22A8	-1.52492	0.170447	-9.34379	6.54562e-13	1.90139e-11	18.6674
CYP8B1	-1.5651	0.190273	-9.33952	6.64777e-13	1.9301e-11	18.6519
NR3C2	-2.6657	0.610961	-9.33529	6.75076e-13	1.95805e-11	18.6364
NSUN7	-1.53428	0.533707	-9.33161	6.84149e-13	1.98142e-11	18.623
DSCC1	1.82756	2.52091	9.32674	6.96353e-13	2.01477e-11	18.6053
CLDN2	-3.84219	0.686482	-9.31477	7.27293e-13	2.10116e-11	18.5617
EEF1B2	1.80348	7.89355	9.31236	7.33684e-13	2.11858e-11	18.5529
LMNB1	3.02881	4.00752	9.30963	7.41013e-13	2.13868e-11	18.543
ADAMTSL2	-3.1705	0.934206	-9.29369	7.85203e-13	2.25729e-11	18.4849
TBC1D1	-2.20669	2.1501	-9.27766	8.32328e-13	2.38924e-11	18.4264
XPOT	1.50238	4.03852	9.27326	8.4574e-13	2.42535e-11	18.4104
GPR108	-1.61303	3.34889	-9.26564	8.69512e-13	2.48742e-11	18.3826
EHD4	-2.14299	1.65965	-9.26294	8.78089e-13	2.51072e-11	18.3727
RPS6KA2	-2.4925	1.10395	-9.25772	8.9492e-13	2.55634e-11	18.3537
RAD23B	1.08476	5.30973	9.24934	9.22641e-13	2.63093e-11	18.3231
SLC48A1	-2.05684	2.55259	-9.24601	9.33887e-13	2.65985e-11	18.3109
ACBD5	-1.2132	2.64163	-9.24302	9.441e-13	2.68631e-11	18.3
NDC1	1.48286	3.62615	9.24127	9.50106e-13	2.70077e-11	18.2937
CENPN	1.93195	2.68762	9.23836	9.60232e-13	2.72823e-11	18.283
RP11-310P5.2	-1.21549	0.140059	-9.23007	9.89666e-13	2.80642e-11	18.2527
RP11-379F12.4	-1.37294	0.205946	-9.23007	9.89675e-13	2.80642e-11	18.2527
APOM	-1.46263	1.2512	-9.22884	9.94119e-13	2.81765e-11	18.2482
AMFR	-1.9682	3.16481	-9.22161	1.02064e-12	2.89141e-11	18.2218
ALPK3	-2.17342	0.825882	-9.21566	1.04299e-12	2.95329e-11	18.2001
EPCAM	-5.72665	2.53175	-9.21499	1.04553e-12	2.95905e-11	18.1977
RPS17	1.73634	8.61311	9.21215	1.05639e-12	2.98546e-11	18.1873
LYPD6	-1.13678	0.261038	-9.21144	1.05914e-12	2.99034e-11	18.1847
RP11-47A8.5	-2.23918	1.96987	-9.20677	1.07729e-12	3.03863e-11	18.1677
PLVAP	-2.94675	4.98771	-9.20663	1.07785e-12	3.03874e-11	18.1671
PBK	2.76415	3.44597	9.19459	1.12617e-12	3.16886e-11	18.1232
CXCL2	-2.25777	0.808969	-9.18642	1.16022e-12	3.26152e-11	18.0933
HSPA12A	-1.98502	0.76361	-9.18271	1.176e-12	3.30429e-11	18.0798
KPNB1	1.5757	5.24616	9.18042	1.1859e-12	3.33049e-11	18.0713
SLC19A2	-2.47435	1.17179	-9.17989	1.18818e-12	3.33504e-11	18.0694
KIAA1407	-1.3263	0.880488	-9.17965	1.18923e-12	3.33504e-11	18.0685
CTSH	-3.20107	2.59433	-9.1786	1.19376e-12	3.34613e-11	18.0647
NRCAM	-2.17538	0.614194	-9.17559	1.20693e-12	3.38144e-11	18.0537
RP5-887A10.1	-1.67506	0.314951	-9.17086	1.22792e-12	3.43695e-11	18.0364
NAALADL2	-1.09663	0.414773	-9.16263	1.26533e-12	3.53996e-11	18.0063
DSCAML1	-1.32281	0.334222	-9.16076	1.27399e-12	3.56248e-11	17.9995
CDCA7	2.85009	3.19825	9.15948	1.27999e-12	3.57754e-11	17.9948
IRX2	-4.02379	0.874087	-9.15535	1.29941e-12	3.63007e-11	17.9797
RPS6	1.39902	9.65907	9.15395	1.30605e-12	3.64688e-11	17.9746
CENPA	2.81556	3.01801	9.15253	1.31285e-12	3.66238e-11	17.9694
PDK4	-4.3139	1.95844	-9.14952	1.32735e-12	3.70104e-11	17.9584
NPM3	2.4992	4.85241	9.14495	1.34965e-12	3.75963e-11	17.9416
RPL12	1.79661	9.05325	9.14158	1.36634e-12	3.80068e-11	17.9293
AC079150.2	-1.95248	0.593228	-9.14049	1.3718e-12	3.81407e-11	17.9253
RP5-894A10.2	-1.41237	0.748369	-9.12838	1.43377e-12	3.97879e-11	17.881
DNM2	-1.75073	2.92875	-9.12026	1.47692e-12	4.0888e-11	17.8513
TMEM127	-1.4452	3.35538	-9.11931	1.48207e-12	4.10112e-11	17.8478
DNASE1	-1.60878	1.22935	-9.11368	1.51284e-12	4.18428e-11	17.8272
FBP1	-3.9223	2.04851	-9.11154	1.52468e-12	4.21303e-11	17.8194
ME2	1.22734	3.17379	9.10681	1.55129e-12	4.28455e-11	17.802
TMEM176A	-4.23484	2.64103	-9.09382	1.62664e-12	4.48842e-11	17.7545
FAM124A	-1.34616	0.607154	-9.09218	1.6364e-12	4.51321e-11	17.7485
CTB-119C2.1	-1.17366	0.541269	-9.08783	1.66265e-12	4.58344e-11	17.7325
DDAH1	-3.78819	2.05335	-9.08752	1.66455e-12	4.58652e-11	17.7314
RBP5	-3.22956	1.69979	-9.08672	1.6694e-12	4.59771e-11	17.7285
PNKD	-2.09133	3.3165	-9.08369	1.688e-12	4.64456e-11	17.7173
PFKFB3	-3.51361	2.78885	-9.07936	1.71491e-12	4.71416e-11	17.7015
ITGB5	-2.8134	1.90507	-9.07566	1.73824e-12	4.77603e-11	17.6879
SNRPD1	1.96704	4.69646	9.07371	1.75068e-12	4.80342e-11	17.6808
GRIK5	-2.77379	0.816671	-9.07176	1.7632e-12	4.83552e-11	17.6736
C4orf36	-1.27841	0.552136	-9.07127	1.76635e-12	4.84117e-11	17.6719
ANXA11	-2.36162	3.43052	-9.07012	1.77381e-12	4.85777e-11	17.6676
ERBB2	-2.27279	3.07568	-9.06594	1.80111e-12	4.92791e-11	17.6523
HLF	-1.92019	0.477426	-9.06313	1.81975e-12	4.97658e-11	17.642
RP11-465N4.5	-1.015	0.45241	-9.05878	1.8489e-12	5.05392e-11	17.6261
RP11-612B6.2	-1.77942	0.720803	-9.05824	1.85257e-12	5.06158e-11	17.6241
KPNA2	3.14426	6.0671	9.05722	1.85947e-12	5.07807e-11	17.6203
ITGA1	-1.80397	1.1956	-9.0429	1.95949e-12	5.3437e-11	17.5678
RAPGEF4	-1.18892	0.547374	-9.04091	1.97376e-12	5.3776e-11	17.5605
SLC6A19	-1.98433	0.271742	-9.03103	2.04646e-12	5.56474e-11	17.5243
WWP1	-1.25994	2.35891	-9.03083	2.04792e-12	5.56474e-11	17.5236
MAP3K5	-1.60566	0.729731	-9.02954	2.0576e-12	5.58258e-11	17.5188
LAYN	-1.11636	0.658548	-9.02837	2.06646e-12	5.60402e-11	17.5145
RPS24	1.70449	8.52432	9.0263	2.08213e-12	5.64389e-11	17.507
CTA-221G9.12	-1.09805	0.369738	-9.0256	2.08752e-12	5.65588e-11	17.5044
RFC4	1.57339	3.33285	9.0248	2.09363e-12	5.6698e-11	17.5014
SLC4A11	-2.53511	1.10802	-9.01983	2.13206e-12	5.76585e-11	17.4832
HOXD8	-3.60901	2.55918	-9.01522	2.1683e-12	5.86114e-11	17.4663
FLOT1	-1.31199	4.93048	-9.01497	2.17036e-12	5.86399e-11	17.4654
PLEKHG3	-2.47017	0.827831	-9.01454	2.17375e-12	5.87043e-11	17.4638
C14orf166	1.11591	4.44212	9.01256	2.18953e-12	5.91031e-11	17.4565
RP1-288H2.2	-1.72445	0.226909	-9.01239	2.19096e-12	5.91143e-11	17.4559
RP4-740C4.5	-1.14339	0.619591	-9.00792	2.2271e-12	6.00064e-11	17.4395
TYMS	3.12869	4.9016	9.00771	2.22874e-12	6.00228e-11	17.4387
PTH1R	-4.04971	1.75943	-9.0046	2.25433e-12	6.06839e-11	17.4273
MLLT6	-1.95291	2.13726	-9.00294	2.26806e-12	6.10255e-11	17.4212
MOAP1	-1.72671	3.20181	-9.00242	2.27238e-12	6.11136e-11	17.4193
IDH2	-2.19591	4.93008	-9.00206	2.27535e-12	6.11653e-11	17.418
AC013275.2	-1.65708	0.341043	-8.99613	2.3253e-12	6.24506e-11	17.3962
RPL19	1.44789	9.62503	8.99309	2.35137e-12	6.31216e-11	17.385
ITPR2	-1.70662	0.923932	-8.98465	2.42514e-12	6.50719e-11	17.3541
SLC22A6	-1.83955	0.206107	-8.98386	2.43221e-12	6.52317e-11	17.3512
HOXA11-AS	-1.45331	0.469289	-8.98073	2.4603e-12	6.59547e-11	17.3397
RP11-513O17.2	-2.10053	0.421667	-8.97253	2.53531e-12	6.78411e-11	17.3095
TSPAN12	-4.05971	1.57888	-8.9639	2.61674e-12	6.99559e-11	17.2779
EPB41L4B	-1.8173	0.608053	-8.9562	2.69162e-12	7.17933e-11	17.2496
CDC7	1.64251	2.71369	8.95434	2.71004e-12	7.21857e-11	17.2427
MET	-3.26279	1.10213	-8.95246	2.72882e-12	7.26004e-11	17.2358
NBEAL2	-2.0372	1.73444	-8.95207	2.73276e-12	7.26584e-11	17.2344
GPR132	-1.40531	0.488683	-8.94667	2.78739e-12	7.40096e-11	17.2145
RP11-290H9.4	-1.25905	0.534074	-8.93989	2.85754e-12	7.57337e-11	17.1896
LRRN2	-3.016	1.4742	-8.93885	2.86847e-12	7.59553e-11	17.1858
GPIHBP1	-1.81292	0.658847	-8.93764	2.88126e-12	7.62593e-11	17.1813
GALNT9	-1.07551	0.203997	-8.92571	3.01013e-12	7.9515e-11	17.1375
ALKBH2	1.26836	3.09453	8.9255	3.01244e-12	7.9515e-11	17.1367
PIK3CB	-1.26637	1.63903	-8.92263	3.0443e-12	8.02833e-11	17.1262
SORT1	-2.71116	2.36243	-8.92085	3.0642e-12	8.06989e-11	17.1196
ABCC3	-1.47596	0.487885	-8.91563	3.12343e-12	8.21675e-11	17.1004
F10	-1.29287	0.448467	-8.90688	3.22542e-12	8.47918e-11	17.0682
RP11-817O13.9	-1.24396	0.572795	-8.89947	3.3143e-12	8.69717e-11	17.041
PHYHIPL	-2.60526	0.656119	-8.89841	3.32723e-12	8.72717e-11	17.0371
AIM1	-2.42802	0.902071	-8.89805	3.33165e-12	8.73485e-11	17.0358
PVALB	-3.48217	1.18895	-8.89777	3.33503e-12	8.73978e-11	17.0347
EFCAB14	-1.61826	3.78438	-8.89024	3.42858e-12	8.96883e-11	17.007
C5orf38	-2.49923	0.463787	-8.88617	3.48022e-12	9.09171e-11	16.992
AC007969.5	1.59	7.03277	8.88263	3.5257e-12	9.20228e-11	16.979
STAC	-1.07493	0.243895	-8.87626	3.60912e-12	9.40319e-11	16.9556
TRABD2B	-2.09743	0.634263	-8.87538	3.62078e-12	9.42936e-11	16.9524
SLC47A2	-1.8158	0.232255	-8.86509	3.76035e-12	9.7754e-11	16.9144
FGD4	-1.97593	0.702192	-8.85058	3.96617e-12	1.02921e-10	16.861
KCNIP4	-2.01373	0.88528	-8.84695	4.01947e-12	1.04258e-10	16.8477
PTK2B	-1.85405	1.24625	-8.83774	4.1579e-12	1.07705e-10	16.8137
FRY	-1.66065	0.59457	-8.83374	4.21951e-12	1.09252e-10	16.799
FARSB	1.5838	4.36233	8.832	4.24659e-12	1.09905e-10	16.7926
RNASEH1	1.31408	3.02325	8.82843	4.30258e-12	1.11256e-10	16.7795
FLT4	-1.78573	1.2382	-8.8269	4.32686e-12	1.11834e-10	16.7738
LINC00379	-3.01206	0.634104	-8.82455	4.36445e-12	1.12705e-10	16.7651
SYNCRIP	1.04219	4.63649	8.82167	4.41096e-12	1.13756e-10	16.7545
DDX21	1.88126	5.18641	8.82108	4.42058e-12	1.13903e-10	16.7523
GPX2	-1.55022	0.437065	-8.81317	4.55093e-12	1.17004e-10	16.7232
EDN2	-1.52064	0.394993	-8.8127	4.55888e-12	1.17156e-10	16.7215
LRG1	-1.73836	0.419642	-8.80465	4.69595e-12	1.20573e-10	16.6918
MAN1C1	-2.43083	1.01167	-8.78635	5.02298e-12	1.28574e-10	16.6243
ZWILCH	1.30022	2.9082	8.78414	5.06395e-12	1.29551e-10	16.6162
CCM2L	-1.88054	0.708345	-8.78405	5.0656e-12	1.29551e-10	16.6159
FANK1	-1.03143	0.568073	-8.78318	5.08189e-12	1.29911e-10	16.6126
BZRAP1	-1.51652	0.300757	-8.77726	5.1939e-12	1.32658e-10	16.5908
ICA1	-2.24287	0.647463	-8.77632	5.21183e-12	1.33058e-10	16.5873
PTGR2	-1.30158	1.13667	-8.77344	5.26735e-12	1.34416e-10	16.5767
CALCA	-1.7468	0.294964	-8.77074	5.31997e-12	1.35641e-10	16.5668
DNAJC22	-1.68235	0.609448	-8.76901	5.35402e-12	1.36449e-10	16.5604
CDC20	3.44973	4.59153	8.75984	5.53789e-12	1.40951e-10	16.5265
RP1-28O10.1	-1.05906	0.318327	-8.75567	5.6235e-12	1.42881e-10	16.5112
RBMX	1.40607	5.69654	8.75516	5.63411e-12	1.43088e-10	16.5093
GBA2	-1.42622	2.6417	-8.75028	5.73624e-12	1.45432e-10	16.4913
SOX7	-1.26082	0.971855	-8.75028	5.73638e-12	1.45432e-10	16.4913
TANC1	-1.72978	1.07678	-8.74975	5.74748e-12	1.4565e-10	16.4893
SSH3	-2.56184	1.69879	-8.73298	6.11383e-12	1.54666e-10	16.4274
CDKL5	-1.14525	0.411533	-8.73152	6.14666e-12	1.55429e-10	16.422
KIAA1522	-3.49817	2.13239	-8.72364	6.32793e-12	1.59805e-10	16.3929
TJP2	-2.26272	1.53944	-8.72107	6.38812e-12	1.61255e-10	16.3834
WDR12	1.2008	2.61355	8.70659	6.73834e-12	1.69729e-10	16.33
LYG1	-1.61105	0.88491	-8.70409	6.80077e-12	1.71227e-10	16.3207
CDCA8	2.61953	3.30942	8.70362	6.8124e-12	1.71372e-10	16.319
P3H2-AS1	-1.12505	0.199653	-8.70167	6.86151e-12	1.72385e-10	16.3118
DOK7	-1.36132	0.271566	-8.69949	6.91692e-12	1.73703e-10	16.3038
RPL35	1.70884	9.39983	8.69822	6.94935e-12	1.74367e-10	16.2991
RPL23	1.52532	8.02864	8.68728	7.23543e-12	1.81311e-10	16.2587
CTB-36H16.2	-1.2502	0.958977	-8.68134	7.39584e-12	1.85172e-10	16.2367
BOD1	1.51063	5.03218	8.68091	7.40746e-12	1.85383e-10	16.2351
RIN2	-2.36329	1.71714	-8.67857	7.47186e-12	1.86806e-10	16.2264
SCP2	-1.07731	3.51972	-8.67849	7.4739e-12	1.86806e-10	16.2262
NPHS2	-3.41328	0.437507	-8.67808	7.48518e-12	1.87008e-10	16.2247
CYFIP2	-3.31738	2.71252	-8.6764	7.53195e-12	1.88096e-10	16.2184
PCP4	-4.3471	1.13021	-8.67556	7.55519e-12	1.88596e-10	16.2153
SNORA70F	-1.3398	0.230489	-8.67498	7.57148e-12	1.88921e-10	16.2132
LMO2	-2.37045	1.88815	-8.6717	7.66368e-12	1.90977e-10	16.2011
ITGB6	-4.13832	1.09626	-8.66754	7.78206e-12	1.93762e-10	16.1857
TCP1	1.47183	5.86158	8.66114	7.96796e-12	1.98221e-10	16.162
TXNIP	-2.99503	5.60314	-8.66029	7.99302e-12	1.9876e-10	16.1589
MGST1	-2.58679	0.689046	-8.65449	8.16593e-12	2.02887e-10	16.1375
DLGAP1-AS1	-2.05107	1.48753	-8.65398	8.18148e-12	2.03187e-10	16.1356
GTSE1	2.10343	2.30572	8.6522	8.23549e-12	2.04441e-10	16.129
CNPPD1	-1.75347	3.81426	-8.65159	8.25396e-12	2.04813e-10	16.1267
TNS2	-2.77454	2.10064	-8.64618	8.42024e-12	2.08672e-10	16.1067
TMEM140	-2.18618	2.07636	-8.64355	8.50252e-12	2.10622e-10	16.097
TRIM8	-2.02503	4.66332	-8.64066	8.59386e-12	2.12705e-10	16.0863
RP11-568K15.1	-1.46969	0.905808	-8.6373	8.70111e-12	2.15085e-10	16.0739
CARD6	-1.38367	0.614916	-8.63348	8.8246e-12	2.17953e-10	16.0598
NEK8	-1.17367	0.935407	-8.63048	8.92291e-12	2.20288e-10	16.0487
ZNRF2	-2.05236	1.50054	-8.6148	9.45473e-12	2.32926e-10	15.9907
SLC22A15	-1.37661	0.397337	-8.609	9.65972e-12	2.37575e-10	15.9692
CDC45	2.22333	2.46632	8.60057	9.96526e-12	2.4478e-10	15.938
HAUS1	1.48169	3.95342	8.60013	9.98137e-12	2.45072e-10	15.9364
RPL5	1.59866	9.17402	8.59714	1.00922e-11	2.47689e-10	15.9253
GDF3	-2.08443	0.356729	-8.59681	1.01046e-11	2.47889e-10	15.9241
WFDC2	-6.89483	2.55606	-8.59595	1.01367e-11	2.48568e-10	15.9209
MIEF2	-1.56733	1.61657	-8.59584	1.01408e-11	2.48568e-10	15.9205
CLRN3	-1.62757	0.209149	-8.59376	1.02191e-11	2.50277e-10	15.9128
SERPINF1	3.18982	6.16457	8.58936	1.03866e-11	2.54274e-10	15.8965
EMP3	2.78992	6.64561	8.58917	1.0394e-11	2.54349e-10	15.8958
SEMA3F	-2.62897	2.4449	-8.58446	1.05765e-11	2.5838e-10	15.8784
SKA1	1.92727	2.06196	8.57986	1.07578e-11	2.62701e-10	15.8613
RP11-626P14.1	-1.33262	0.160906	-8.57709	1.08687e-11	2.65297e-10	15.8511
SLC37A1	-1.45316	0.594456	-8.56965	1.11716e-11	2.72464e-10	15.8235
NR4A1	-2.93018	1.59442	-8.56462	1.13812e-11	2.77458e-10	15.8049
PTGS1	-2.45727	0.725787	-8.56431	1.13942e-11	2.7766e-10	15.8038
HEPACAM2	-2.37053	0.454783	-8.56374	1.14184e-11	2.78134e-10	15.8017
RP11-407G23.7	-1.28235	0.318484	-8.55918	1.16125e-11	2.82626e-10	15.7848
CH507-42P11.8	-1.62339	0.725015	-8.55112	1.19638e-11	2.91053e-10	15.7549
RP11-276H19.2	-1.32381	0.284129	-8.53718	1.2597e-11	3.05567e-10	15.7033
SPOCK2	-3.34136	1.82657	-8.53619	1.26431e-11	3.06559e-10	15.6996
DYNC2LI1	-1.49352	2.28591	-8.5333	1.27792e-11	3.09473e-10	15.6889
PACSIN2	-1.63084	2.96511	-8.53166	1.28571e-11	3.11123e-10	15.6828
ANKEF1	-1.29585	0.390647	-8.53143	1.28679e-11	3.11234e-10	15.682
RCC1	2.0349	3.78755	8.52362	1.32453e-11	3.19831e-10	15.653
FAM64A	2.53119	2.81308	8.52169	1.33401e-11	3.21855e-10	15.6459
ASPM	1.96319	1.98023	8.51951	1.34482e-11	3.24328e-10	15.6378
RP11-131L12.3	-1.08151	0.576778	-8.51913	1.3467e-11	3.24647e-10	15.6364
GNB2L1	1.59862	8.50725	8.51261	1.3796e-11	3.32169e-10	15.6122
NUF2	2.22385	2.44111	8.51224	1.3815e-11	3.32488e-10	15.6109
CABLES1	-1.76876	0.83791	-8.50797	1.40351e-11	3.37506e-10	15.595
DCLRE1B	1.29704	2.47442	8.50764	1.4052e-11	3.37775e-10	15.5938
ANKDD1B	-1.16453	0.334903	-8.50704	1.40833e-11	3.38388e-10	15.5916
PLXNB2	-1.99939	4.48959	-8.5047	1.42061e-11	3.41197e-10	15.5829
H2AFX	1.90956	6.21348	8.50443	1.42199e-11	3.41388e-10	15.5819
CAV2	-1.8516	1.16722	-8.50428	1.4228e-11	3.41443e-10	15.5814
ALDH4A1	-2.3315	2.44288	-8.50258	1.43179e-11	3.43458e-10	15.5751
RPS15A	2.23272	7.19596	8.50054	1.44266e-11	3.45641e-10	15.5675
RASSF10	-1.57166	0.271741	-8.49607	1.46671e-11	3.5097e-10	15.5509
RP11-1109F11.5	-1.3179	0.381611	-8.49575	1.46847e-11	3.51247e-10	15.5497
COBL	-1.53692	0.306138	-8.49392	1.47841e-11	3.53481e-10	15.543
RPL31	1.57894	8.09308	8.48024	1.55528e-11	3.71404e-10	15.4922
RPLP0	1.80508	9.47413	8.47644	1.57732e-11	3.76335e-10	15.4781
CREBRF	-1.33131	1.35841	-8.47634	1.57786e-11	3.76335e-10	15.4778
ENPEP	-2.67773	1.03595	-8.47505	1.58543e-11	3.77831e-10	15.473
CLIC5	-2.44642	0.433717	-8.46859	1.62382e-11	3.86821e-10	15.449
LINC00675	-2.26662	0.266585	-8.46528	1.64388e-11	3.9128e-10	15.4367
LAMA5	-2.6232	1.89441	-8.45739	1.69263e-11	4.02557e-10	15.4075
ACP6	-1.17869	0.733298	-8.45461	1.71019e-11	4.06402e-10	15.3971
2021-03-01	-1.12026	0.31073	-8.44798	1.75273e-11	4.16002e-10	15.3725
SCT	-1.24956	0.366977	-8.44421	1.77738e-11	4.2151e-10	15.3586
RPL39	1.90535	8.07296	8.44362	1.78127e-11	4.2209e-10	15.3564
CDCA2	1.99154	2.10073	8.44267	1.78754e-11	4.23233e-10	15.3528
CDKN1C	-2.78201	3.40428	-8.43623	1.83071e-11	4.33101e-10	15.329
GGT1	-2.39285	0.958589	-8.43286	1.85377e-11	4.38024e-10	15.3164
CASC5	1.60343	1.85407	8.43143	1.86361e-11	4.39939e-10	15.3111
RP11-434B12.1	-1.01408	0.649874	-8.43135	1.86413e-11	4.39939e-10	15.3108
CASP10	-1.56034	0.793761	-8.42737	1.89185e-11	4.46301e-10	15.2961
RP13-977J11.2	-1.58835	0.562112	-8.4221	1.92919e-11	4.54925e-10	15.2765
SLC39A13	-1.85886	3.51598	-8.42099	1.93711e-11	4.56609e-10	15.2724
ICAM2	-1.67583	0.996687	-8.41173	2.00477e-11	4.71796e-10	15.238
SUSD6	-1.87058	2.10446	-8.40935	2.02259e-11	4.75414e-10	15.2292
AF131215.8	-1.07505	0.340096	-8.40716	2.03906e-11	4.78708e-10	15.221
GTPBP4	1.36113	3.7304	8.40409	2.06241e-11	4.838e-10	15.2096
MEGF6	-1.05841	0.398458	-8.40374	2.06509e-11	4.84041e-10	15.2083
RASSF8	-2.1805	0.957594	-8.40268	2.07323e-11	4.85754e-10	15.2044
GART	1.50394	3.64156	8.39733	2.11479e-11	4.95094e-10	15.1845
RABEPK	1.43458	3.29907	8.39611	2.12435e-11	4.96927e-10	15.18
SNED1	-1.02593	0.446893	-8.39054	2.16869e-11	5.06291e-10	15.1593
ENG	-3.15908	4.37233	-8.38987	2.17413e-11	5.07357e-10	15.1568
MTL5	-1.17208	0.67033	-8.38925	2.17916e-11	5.08327e-10	15.1545
PCYT2	-1.57778	1.44574	-8.37736	2.2774e-11	5.30098e-10	15.1104
LINC01431	-1.13831	0.598402	-8.37617	2.28748e-11	5.32107e-10	15.106
SLC36A2	-1.41092	0.162895	-8.3745	2.30169e-11	5.352e-10	15.0998
RP11-326I11.3	-1.32608	1.0292	-8.372	2.3232e-11	5.39986e-10	15.0904
PAMR1	-1.68344	0.686357	-8.36864	2.35234e-11	5.46108e-10	15.078
BYSL	1.5427	3.49405	8.36468	2.38714e-11	5.53528e-10	15.0633
RP11-34P13.16	-1.73208	0.602249	-8.36081	2.42165e-11	5.60639e-10	15.0489
CCDC115	-1.17736	2.80212	-8.35619	2.46361e-11	5.70126e-10	15.0317
SCPEP1	-1.91235	3.43195	-8.35083	2.51307e-11	5.80652e-10	15.0118
NAA15	1.18137	2.83253	8.34916	2.52876e-11	5.84046e-10	15.0056
OBSCN	-1.00654	0.486134	-8.33813	2.63447e-11	6.06781e-10	14.9646
FOXA3	-1.64109	0.566681	-8.33517	2.66352e-11	6.13229e-10	14.9536
RP11-977G19.11	-1.07515	1.08878	-8.3311	2.70407e-11	6.22074e-10	14.9385
RP4-758J18.7	-1.08334	0.297299	-8.32702	2.7454e-11	6.31085e-10	14.9233
AEBP1	-3.14592	3.31668	-8.32639	2.75186e-11	6.32321e-10	14.9209
RPL11	1.47661	9.33393	8.3245	2.77118e-11	6.36009e-10	14.9139
GNG7	-1.97024	1.63732	-8.32414	2.77491e-11	6.36616e-10	14.9126
NCAPH	2.33503	2.47674	8.32147	2.80263e-11	6.42723e-10	14.9027
AOC3	-1.7245	1.15619	-8.32092	2.80833e-11	6.43776e-10	14.9006
JUP	-3.0887	4.5911	-8.3206	2.81164e-11	6.44283e-10	14.8994
CTD-2228K2.7	-1.96516	0.929234	-8.31904	2.82803e-11	6.47784e-10	14.8936
PFKFB2	-1.13442	0.894655	-8.31653	2.85453e-11	6.53342e-10	14.8843
VWA1	-2.671	3.08394	-8.31593	2.86091e-11	6.54289e-10	14.8821
GNAI1	-3.42213	1.59846	-8.31426	2.87867e-11	6.58093e-10	14.8759
RP11-449J21.3	-1.41603	0.620609	-8.31123	2.91126e-11	6.65284e-10	14.8646
FANCI	1.64285	2.32952	8.31094	2.91437e-11	6.65733e-10	14.8635
CCDC176	-1.08442	1.1153	-8.30407	2.98975e-11	6.81794e-10	14.838
CENPL	1.43395	1.82131	8.304	2.99052e-11	6.81794e-10	14.8377
YBX1	1.1135	8.48038	8.30335	2.99769e-11	6.82895e-10	14.8353
DEPTOR	-3.40301	2.11481	-8.30324	2.99902e-11	6.82931e-10	14.8349
TMEM62	-1.40854	0.869617	-8.30181	3.01496e-11	6.86293e-10	14.8296
RSL1D1	1.52817	5.38135	8.29973	3.03833e-11	6.91075e-10	14.8218
L1CAM	-3.84846	1.63672	-8.29795	3.05855e-11	6.95404e-10	14.8152
CENPH	2.10835	3.17129	8.29683	3.0713e-11	6.97759e-10	14.811
RP11-131N11.4	-1.12672	0.182323	-8.29582	3.08281e-11	7.00101e-10	14.8073
EXOSC2	1.39178	3.22365	8.29439	3.09918e-11	7.03271e-10	14.802
GHDC	-1.87424	1.99806	-8.29427	3.10066e-11	7.03334e-10	14.8015
ITGB3	-1.50518	0.395547	-8.28983	3.15224e-11	7.14479e-10	14.785
CTD-2081C10.7	-1.00481	0.4798	-8.28958	3.15512e-11	7.14855e-10	14.7841
RP11-353N4.6	-1.82807	1.06138	-8.28903	3.16158e-11	7.16041e-10	14.782
TGFA	-2.20233	0.863653	-8.28817	3.17175e-11	7.17786e-10	14.7788
S100A2	-4.82522	1.87958	-8.28135	3.25312e-11	7.35347e-10	14.7535
EPN3	-2.85005	0.739634	-8.28091	3.25845e-11	7.36266e-10	14.7518
CDC27	1.08166	3.63752	8.27849	3.28793e-11	7.42639e-10	14.7428
PLCL2	-1.57896	0.837858	-8.27454	3.3365e-11	7.5332e-10	14.7281
TGOLN2	-1.66158	4.24215	-8.2727	3.35948e-11	7.57921e-10	14.7213
SLCO2A1	-2.92712	1.12702	-8.27238	3.36349e-11	7.58532e-10	14.7201
RP11-7I15.4	-1.15391	0.288915	-8.26536	3.45242e-11	7.76788e-10	14.694
RP11-1191J2.5	-1.28912	0.487591	-8.26387	3.47151e-11	7.80482e-10	14.6884
FAM214A	-1.06613	1.25354	-8.25719	3.55887e-11	7.99507e-10	14.6636
MYO5C	-1.82843	0.547831	-8.24552	3.71667e-11	8.33674e-10	14.6202
WDR75	2.05136	4.46528	8.24404	3.73721e-11	8.37354e-10	14.6146
NAE1	1.32431	3.97326	8.24403	3.73738e-11	8.37354e-10	14.6146
NAGPA	-1.06281	1.1526	-8.23846	3.81557e-11	8.54543e-10	14.5939
IGIP	-1.69637	1.32686	-8.23485	3.86718e-11	8.65439e-10	14.5804
PAK1IP1	1.44773	4.28453	8.23169	3.91292e-11	8.75341e-10	14.5687
TFF3	-2.47806	0.803562	-8.23125	3.91929e-11	8.76428e-10	14.567
ACACB	-1.46142	1.11208	-8.22739	3.97604e-11	8.88778e-10	14.5526
IGSF3	-2.44459	1.09771	-8.22709	3.98048e-11	8.89432e-10	14.5515
PLEKHF2	-1.88351	1.49276	-8.21918	4.09936e-11	9.14245e-10	14.5221
TARS	1.05494	3.79018	8.21818	4.11462e-11	9.16947e-10	14.5184
MPC1	-2.78388	3.60323	-8.21731	4.12801e-11	9.19581e-10	14.5151
ELF5	-2.5698	0.286186	-8.2112	4.22289e-11	9.38926e-10	14.4924
RP11-210M15.2	-1.39282	0.470306	-8.21085	4.22844e-11	9.39801e-10	14.4911
SYNE1	-1.62888	0.769127	-8.2103	4.23706e-11	9.4136e-10	14.489
KRTAP5-8	-1.73329	0.212694	-8.21008	4.24056e-11	9.41778e-10	14.4882
AC006126.4	-2.75847	0.934723	-8.20835	4.26798e-11	9.46788e-10	14.4817
C12orf75	-3.45518	2.62989	-8.20587	4.30755e-11	9.5484e-10	14.4725
TMCC1-AS1	1.28323	1.48648	8.20568	4.31046e-11	9.54952e-10	14.4718
TTC30A	-1.47076	0.915814	-8.20551	4.31323e-11	9.55012e-10	14.4712
PLEKHM1	-1.08835	1.15751	-8.19965	4.40834e-11	9.75701e-10	14.4494
RILP	-1.91326	1.55325	-8.19887	4.42121e-11	9.78178e-10	14.4465
C5orf49	-1.20845	0.4638	-8.18761	4.61036e-11	1.01771e-09	14.4045
B3GNT8	-2.40302	1.04675	-8.18243	4.70029e-11	1.03639e-09	14.3852
ADH6	-1.04801	0.235404	-8.18207	4.70651e-11	1.03737e-09	14.3839
COL7A1	-1.32399	0.441343	-8.18098	4.72573e-11	1.04121e-09	14.3798
RIPPLY1	-1.08128	0.135506	-8.18035	4.7367e-11	1.04284e-09	14.3775
RP11-579D7.4	-1.27686	0.695687	-8.16656	4.98625e-11	1.09502e-09	14.3261
RSPH1	-1.60765	0.572766	-8.15958	5.11759e-11	1.12247e-09	14.3001
CTD-2247C11.5	-1.5764	0.170338	-8.15447	5.216e-11	1.14319e-09	14.2811
PTPN21	-1.92302	0.924382	-8.15365	5.23185e-11	1.14538e-09	14.278
MAK16	1.03685	3.18085	8.15022	5.29929e-11	1.15884e-09	14.2652
ARHGAP24	-3.47598	1.23538	-8.14978	5.30791e-11	1.16029e-09	14.2636
FCGBP	-2.40707	0.751552	-8.14841	5.33499e-11	1.16577e-09	14.2585
ZNF684	-1.07379	1.10453	-8.1478	5.34716e-11	1.16799e-09	14.2562
FZD5	-1.3787	0.639582	-8.14697	5.36369e-11	1.17117e-09	14.2531
RP11-291L22.6	-1.6466	1.35966	-8.14615	5.38026e-11	1.17435e-09	14.25
CHEK2	1.56558	2.36625	8.14186	5.46686e-11	1.1928e-09	14.2341
RNASEH2A	1.902	4.36028	8.14122	5.47989e-11	1.1952e-09	14.2317
ASUN	1.53877	3.85462	8.13668	5.57334e-11	1.21467e-09	14.2148
RQCD1	1.00089	3.50316	8.13544	5.5992e-11	1.21985e-09	14.2101
NOX4	-1.75424	0.450377	-8.12548	5.81084e-11	1.26502e-09	14.173
MAFK	-1.50196	0.73882	-8.12468	5.8282e-11	1.26832e-09	14.17
HOXD3	-1.11104	0.48343	-8.12295	5.86582e-11	1.27556e-09	14.1636
ADAMTS16	-3.02358	0.630628	-8.1191	5.95065e-11	1.29304e-09	14.1492
RRP1B	1.2944	3.73701	8.11425	6.05919e-11	1.31516e-09	14.1311
RP11-1109F11.3	-1.04013	0.282694	-8.10886	6.18221e-11	1.33987e-09	14.111
AR	-1.19923	0.309388	-8.10866	6.1867e-11	1.34034e-09	14.1103
DIRC2	-1.15122	1.8384	-8.09315	6.555e-11	1.41541e-09	14.0525
LINC00853	-1.07508	0.526296	-8.09026	6.62598e-11	1.42915e-09	14.0417
ETS2	-2.58771	2.5045	-8.08693	6.70877e-11	1.44487e-09	14.0293
NEIL3	1.41266	1.43516	8.08123	6.85283e-11	1.47535e-09	14.008
SUSD4	-2.99549	0.787981	-8.0774	6.95144e-11	1.49603e-09	13.9937
PCGF5	-2.18079	1.49633	-8.07389	7.04306e-11	1.51519e-09	13.9806
AP000704.5	-1.13521	0.644114	-8.07259	7.0774e-11	1.52202e-09	13.9758
RP11-116O18.1	-2.88134	0.448314	-8.07005	7.14466e-11	1.53592e-09	13.9663
N4BP3	-1.19195	0.599041	-8.0699	7.1486e-11	1.5362e-09	13.9658
SGOL2	1.6219	2.11493	8.06887	7.17614e-11	1.54155e-09	13.9619
ZNF823	-1.44811	1.23284	-8.06754	7.21185e-11	1.54865e-09	13.957
ELOVL5	2.11681	5.08179	8.06377	7.31405e-11	1.57002e-09	13.9429
KITLG	-3.23241	1.35202	-8.06172	7.37019e-11	1.58149e-09	13.9352
SLC35A3	-1.2788	1.77416	-8.06157	7.3743e-11	1.58179e-09	13.9347
RARRES2	-4.16515	1.85862	-8.0601	7.41486e-11	1.58874e-09	13.9292
CRYZ	-2.03448	3.59354	-8.05944	7.43307e-11	1.59206e-09	13.9267
AC019181.3	-1.4595	0.442692	-8.05521	7.55129e-11	1.61619e-09	13.9109
PRODH2	-1.68736	0.233712	-8.05195	7.64364e-11	1.63476e-09	13.8988
BLOC1S5-TXNDC5	-1.1131	0.333346	-8.04998	7.70008e-11	1.64502e-09	13.8914
ZHX2	-2.13157	1.22955	-8.04933	7.71867e-11	1.64839e-09	13.889
BTD	-1.38285	1.70078	-8.04737	7.77535e-11	1.65869e-09	13.8817
SLC30A1	-1.78718	1.97736	-8.04737	7.77542e-11	1.65869e-09	13.8817
RP11-112J3.16	-1.10536	0.29285	-8.04068	7.9719e-11	1.69874e-09	13.8567
LMNB2	2.16672	4.29642	8.03999	7.99245e-11	1.7025e-09	13.8542
DSG2	-3.55708	1.09904	-8.03524	8.1355e-11	1.73171e-09	13.8364
RPL27A	1.71747	7.81896	8.02876	8.33459e-11	1.7715e-09	13.8122
RP4-710M3.2	-1.04216	0.118573	-8.02844	8.34431e-11	1.77292e-09	13.8111
RP11-159N11.4	-1.30181	1.07233	-8.02386	8.48814e-11	1.79955e-09	13.794
FGD3	-1.5415	0.735039	-8.02319	8.50938e-11	1.8034e-09	13.7915
FBXL16	-2.24022	0.893622	-8.02306	8.51375e-11	1.80361e-09	13.791
BCL6	-2.38153	1.7321	-8.02096	8.58073e-11	1.81589e-09	13.7831
PWWP2B	-1.94965	1.44917	-8.02022	8.60453e-11	1.82026e-09	13.7804
FAM107B	-3.10274	1.84128	-8.01923	8.63623e-11	1.82631e-09	13.7767
TUBA4A	-2.70488	1.57882	-8.0188	8.65026e-11	1.82861e-09	13.7751
PGAP3	-1.76664	2.0846	-8.01711	8.70472e-11	1.83946e-09	13.7688
CNTD2	-1.96995	0.334354	-8.01043	8.92456e-11	1.88455e-09	13.7438
FAM73B	-1.06341	1.24662	-8.00963	8.95114e-11	1.88948e-09	13.7409
CLN5	-1.46066	1.80307	-8.00609	9.07041e-11	1.91334e-09	13.7276
ASRGL1	-1.88352	1.20818	-8.00328	9.16587e-11	1.93217e-09	13.7172
PSMB7	1.03029	6.41549	8.00326	9.16661e-11	1.93217e-09	13.7171
RP11-1260E13.1	-3.45315	0.745357	-8.00259	9.18969e-11	1.93564e-09	13.7146
RASL11A	-2.55971	1.71203	-8.00062	9.2576e-11	1.94911e-09	13.7072
RPL18	1.62753	8.32209	8.00054	9.26034e-11	1.94911e-09	13.7069
RP11-760H22.2	-2.99389	1.56454	-7.9971	9.37996e-11	1.97358e-09	13.6941
AVPR2	-2.02965	0.433962	-7.99204	9.55879e-11	2.00975e-09	13.6752
SALL1	-4.06667	0.948321	-7.98998	9.6327e-11	2.02457e-09	13.6675
SERBP1	1.1582	5.99573	7.98899	9.66841e-11	2.03134e-09	13.6638
ABCE1	1.76026	4.57529	7.98723	9.73195e-11	2.04395e-09	13.6572
ARAP3	-1.91328	0.906318	-7.98419	9.84305e-11	2.06358e-09	13.6459
MCM10	1.6917	1.71845	7.98168	9.93568e-11	2.08225e-09	13.6365
FXYD3	-1.7014	0.303923	-7.98116	9.95515e-11	2.08558e-09	13.6346
SLIT3	-2.59666	1.03944	-7.98056	9.97753e-11	2.08952e-09	13.6323
RBM47	-3.14742	2.07893	-7.97799	1.00738e-10	2.10892e-09	13.6227
HOOK1	-2.67577	0.720152	-7.9748	1.01942e-10	2.1326e-09	13.6108
RPL18A	1.95532	8.6886	7.97413	1.02199e-10	2.13722e-09	13.6083
NCAPG2	1.39146	2.307	7.97335	1.02499e-10	2.14195e-09	13.6054
DPY19L2	-2.01146	1.24713	-7.96604	1.05332e-10	2.19174e-09	13.5781
METRNL	-2.46393	2.60834	-7.96457	1.05912e-10	2.20242e-09	13.5726
SYTL4	-1.69397	0.645607	-7.96455	1.05921e-10	2.20242e-09	13.5726
C12orf45	1.69158	3.71762	7.96344	1.0636e-10	2.21077e-09	13.5684
NMRK1	-1.87411	1.2642	-7.95916	1.08074e-10	2.24559e-09	13.5524
RECQL5	-1.37452	1.48267	-7.95699	1.08955e-10	2.26159e-09	13.5443
RPSA	1.59504	8.46326	7.9433	1.1467e-10	2.37251e-09	13.4932
ATP5S	-1.08937	1.50864	-7.94033	1.15952e-10	2.3982e-09	13.4821
FCN3	-2.23767	0.752905	-7.93888	1.16581e-10	2.4095e-09	13.4767
STX17-AS1	-1.08218	0.479255	-7.93559	1.18023e-10	2.43671e-09	13.4644
PDGFA	-2.04355	1.06239	-7.93331	1.19032e-10	2.45581e-09	13.4559
RP11-140I16.3	-2.07345	0.758241	-7.9324	1.19439e-10	2.46334e-09	13.4525
LPAR6	-1.73782	1.40583	-7.93128	1.1994e-10	2.47278e-09	13.4483
LIMK2	-1.51681	1.55697	-7.92815	1.21348e-10	2.50093e-09	13.4366
RPL37A	1.56726	7.98908	7.92539	1.22608e-10	2.52511e-09	13.4263
SLC8B1	-1.49947	1.42684	-7.92529	1.22655e-10	2.5252e-09	13.4259
SHMT1	-1.93336	2.0895	-7.9224	1.23984e-10	2.55076e-09	13.4151
DDIAS	1.33771	1.49983	7.92212	1.24113e-10	2.55251e-09	13.4141
RP11-285F7.2	-2.46903	1.99033	-7.91661	1.26696e-10	2.60197e-09	13.3935
DHRS1	-1.00315	1.69971	-7.9165	1.26751e-10	2.60219e-09	13.393
ASAP2	-2.03753	1.02865	-7.90907	1.30319e-10	2.67074e-09	13.3653
GATA3	-4.60274	1.95354	-7.9043	1.32663e-10	2.71783e-09	13.3475
PAH	-1.85433	0.227969	-7.89204	1.38883e-10	2.83531e-09	13.3017
BIK	-1.53458	0.635102	-7.88925	1.40338e-10	2.862e-09	13.2913
KIAA0319L	-1.59923	2.32401	-7.88574	1.42196e-10	2.89686e-09	13.2781
RP11-967K21.1	-1.22301	0.86327	-7.8845	1.42852e-10	2.90921e-09	13.2735
IGSF8	-2.16117	3.10791	-7.87756	1.46611e-10	2.9816e-09	13.2475
CMTM4	-1.3933	2.33724	-7.87641	1.4724e-10	2.99335e-09	13.2433
RCAN1	-1.83526	2.22013	-7.87452	1.48285e-10	3.01354e-09	13.2362
RPS20	1.5724	8.80409	7.87101	1.50245e-10	3.0493e-09	13.2231
GAREM	-2.33611	0.680865	-7.86426	1.54082e-10	3.12266e-09	13.1979
ZNF763	-1.11912	0.621745	-7.86295	1.54842e-10	3.13698e-09	13.1929
RPL26	1.77674	8.10649	7.86141	1.55736e-10	3.15071e-09	13.1872
RP11-372B4.3	-1.0269	0.551672	-7.86031	1.56375e-10	3.16255e-09	13.1831
NUMBL	2.05994	3.77579	7.85956	1.56818e-10	3.16931e-09	13.1803
ITPK1	-1.64134	2.53825	-7.85432	1.5992e-10	3.22752e-09	13.1607
MCM6	1.65485	4.1208	7.84811	1.63677e-10	3.29653e-09	13.1375
ANKRD13A	-1.5163	2.30515	-7.84318	1.66724e-10	3.35441e-09	13.119
RNU6-418P	-1.46225	0.346285	-7.84199	1.67467e-10	3.3682e-09	13.1146
REEP5	-1.66097	4.76327	-7.83372	1.72731e-10	3.46811e-09	13.0837
KARS	1.08085	5.50035	7.83176	1.74002e-10	3.49002e-09	13.0763
RP4-758J18.10	-1.07029	0.587151	-7.82892	1.75861e-10	3.52367e-09	13.0657
RASGRP3	-1.05725	0.647048	-7.82785	1.76565e-10	3.53536e-09	13.0617
NME1	2.27063	5.16062	7.82595	1.77826e-10	3.55938e-09	13.0546
C4A	-1.39447	0.285918	-7.82317	1.79686e-10	3.59415e-09	13.0442
RPS23	1.62115	8.3467	7.8223	1.80266e-10	3.60452e-09	13.041
FCAMR	-1.41201	0.155965	-7.8218	1.80608e-10	3.61012e-09	13.0391
ME3	-1.85385	1.16509	-7.82158	1.80755e-10	3.61059e-09	13.0383
FAM201A	-1.15923	0.277805	-7.82145	1.80844e-10	3.61114e-09	13.0378
GGT5	-2.38956	1.18525	-7.81093	1.88105e-10	3.75098e-09	12.9984
UTP11L	1.3031	3.93727	7.81016	1.88644e-10	3.76044e-09	12.9956
RP11-923I11.5	-1.53894	0.523625	-7.8068	1.91033e-10	3.80419e-09	12.983
FMO4	-1.62549	1.274	-7.80604	1.91577e-10	3.8137e-09	12.9802
NPY1R	-2.67737	0.886313	-7.8025	1.94132e-10	3.86193e-09	12.9669
CLDN9	-1.12346	0.343901	-7.79873	1.96886e-10	3.91405e-09	12.9528
RP11-6B4.1	-1.16606	0.163716	-7.7963	1.98684e-10	3.94712e-09	12.9438
PRMT3	1.14128	2.62296	7.7943	2.00181e-10	3.97551e-09	12.9363
KIF20B	1.46448	2.51044	7.79329	2.00942e-10	3.98857e-09	12.9325
TMED5	-1.60101	2.38868	-7.79324	2.00976e-10	3.98857e-09	12.9323
FBXL3	-1.32004	2.39032	-7.78926	2.0399e-10	4.04426e-09	12.9174
RACGAP1	2.27144	3.56702	7.78908	2.0413e-10	4.04567e-09	12.9167
RP11-10C24.2	-1.42948	0.906818	-7.78791	2.05025e-10	4.05928e-09	12.9124
RPL15	1.30273	8.07688	7.78695	2.05761e-10	4.07109e-09	12.9088
SCGB3A1	-1.02297	0.451347	-7.78636	2.06222e-10	4.07883e-09	12.9065
PSIP1	1.55902	5.25034	7.78444	2.07702e-10	4.10532e-09	12.8994
SLC16A5	-2.9682	2.15309	-7.78397	2.0807e-10	4.10851e-09	12.8976
GLIS3	-2.5686	0.737645	-7.78162	2.0991e-10	4.14195e-09	12.8888
CENPU	2.25137	3.0572	7.78051	2.10781e-10	4.15773e-09	12.8847
MOCS2	-1.23194	2.8089	-7.77986	2.11294e-10	4.16643e-09	12.8823
NOLC1	1.48629	5.26571	7.7793	2.11743e-10	4.17389e-09	12.8801
RP11-164P12.5	-2.49735	0.830942	-7.77256	2.17153e-10	4.27619e-09	12.8549
CHD1L	1.26657	3.96978	7.77044	2.18883e-10	4.3088e-09	12.847
ARHGEF28	-1.86307	0.540059	-7.76846	2.20507e-10	4.33932e-09	12.8396
RPL29	1.92583	9.97045	7.76181	2.26064e-10	4.43394e-09	12.8148
TSPAN14	-1.79766	1.92894	-7.75811	2.29217e-10	4.49255e-09	12.8009
PCDH12	-1.6001	1.22034	-7.7566	2.30522e-10	4.51509e-09	12.7952
DUSP5	-2.11948	1.92715	-7.75536	2.31593e-10	4.53302e-09	12.7906
DCDC2	-3.72327	1.44854	-7.75319	2.33485e-10	4.56424e-09	12.7825
PTER	-1.876	1.34541	-7.75038	2.35955e-10	4.60759e-09	12.772
RP11-807H17.1	-1.0645	0.139061	-7.74885	2.37303e-10	4.63237e-09	12.7663
CLCN5	-2.0134	1.74604	-7.74647	2.39429e-10	4.67075e-09	12.7574
LAMB1	-3.31624	2.76697	-7.74077	2.44594e-10	4.76195e-09	12.736
GAS2L3	1.3115	1.78444	7.73874	2.46459e-10	4.79347e-09	12.7284
CCNE1	2.30963	2.88823	7.73796	2.47183e-10	4.80594e-09	12.7255
RPL34	1.64579	8.42922	7.73559	2.49384e-10	4.84714e-09	12.7167
LMOD1	-1.65389	0.725902	-7.73361	2.5124e-10	4.87671e-09	12.7092
COPS2	1.06836	4.10359	7.73349	2.51359e-10	4.87739e-09	12.7088
TPBG	-1.83553	0.748325	-7.73271	2.52092e-10	4.89e-09	12.7059
CD9	-3.56426	3.78808	-7.73259	2.52205e-10	4.89057e-09	12.7054
BLM	1.20068	1.45918	7.73176	2.52994e-10	4.90256e-09	12.7023
RPS16	1.56747	8.91725	7.73167	2.53076e-10	4.90256e-09	12.702
ZFYVE27	-1.19117	1.93464	-7.72631	2.5821e-10	4.99705e-09	12.6819
KIAA1524	1.76275	2.22227	7.72325	2.61181e-10	5.05287e-09	12.6705
PPA1	1.65684	5.07219	7.7203	2.64085e-10	5.10568e-09	12.6594
PRKCQ	-2.45667	1.03849	-7.71909	2.65282e-10	5.12712e-09	12.6549
2021-03-08	-1.48021	1.61756	-7.71803	2.66343e-10	5.14592e-09	12.6509
RP11-466H18.1	1.88554	6.9056	7.71751	2.66854e-10	5.15409e-09	12.649
RPL9	1.45835	8.64041	7.71266	2.71754e-10	5.24351e-09	12.6308
B4GALT1	-1.88978	3.8208	-7.7125	2.71915e-10	5.2449e-09	12.6302
RP5-884G6.2	-1.27322	0.644894	-7.70377	2.80952e-10	5.41206e-09	12.5976
MOB3B	-1.69943	0.804529	-7.69708	2.88086e-10	5.54399e-09	12.5725
EIF2S1	1.05519	3.93195	7.69629	2.8893e-10	5.55658e-09	12.5696
LINC00086	-1.30368	0.669987	-7.69576	2.89504e-10	5.56577e-09	12.5676
GLTP	-1.76379	3.74484	-7.69432	2.9107e-10	5.59405e-09	12.5622
ACSL5	-1.6141	1.01973	-7.69143	2.94248e-10	5.65326e-09	12.5514
RRAD	-3.11831	1.59566	-7.69095	2.94775e-10	5.65965e-09	12.5496
TP53	1.28256	5.20258	7.69074	2.95008e-10	5.66227e-09	12.5488
NME4	2.03631	5.8511	7.68847	2.97523e-10	5.70866e-09	12.5403
IL1RL2	-1.07335	0.209874	-7.68765	2.98437e-10	5.72433e-09	12.5373
MIR568	-3.72198	2.51647	-7.68092	3.06057e-10	5.86663e-09	12.5121
MEDAG	-1.56195	0.582148	-7.67727	3.10276e-10	5.93538e-09	12.4984
GTF2F2	1.08139	3.75777	7.67663	3.11024e-10	5.94622e-09	12.496
SRP72	1.04141	5.13817	7.67467	3.13308e-10	5.98792e-09	12.4887
HS6ST1	-3.07031	2.72623	-7.67352	3.14667e-10	6.01068e-09	12.4844
NDUFA5	-1.34797	2.88506	-7.67311	3.15143e-10	6.01512e-09	12.4828
PRR3	1.28593	3.4141	7.67084	3.17846e-10	6.06077e-09	12.4743
AC025811.3	-1.13445	0.200558	-7.66958	3.19347e-10	6.08541e-09	12.4696
AC008592.3	-1.21766	0.438396	-7.66703	3.22416e-10	6.13989e-09	12.4601
PSMD7	1.8854	5.37774	7.66385	3.26273e-10	6.2093e-09	12.4482
FSD1	2.49877	2.52902	7.66113	3.29621e-10	6.26688e-09	12.438
PARD3B	-1.70693	0.68971	-7.66079	3.30034e-10	6.27268e-09	12.4367
IRX1	-4.26353	0.864068	-7.65985	3.31205e-10	6.29085e-09	12.4332
ERBB3	-2.53375	1.01918	-7.65001	3.43647e-10	6.51023e-09	12.3963
ZHX3	-1.26566	1.64957	-7.64046	3.56169e-10	6.72998e-09	12.3606
CRYL1	-2.27149	3.60501	-7.64002	3.5676e-10	6.73896e-09	12.3589
ECSCR	-1.39093	1.09058	-7.63642	3.61603e-10	6.82413e-09	12.3455
MYO1B	-1.94613	1.61111	-7.63641	3.61619e-10	6.82413e-09	12.3454
ANP32B	1.34619	7.38269	7.63524	3.63202e-10	6.84958e-09	12.3411
EFNA1	-2.49004	2.87387	-7.63456	3.64127e-10	6.86259e-09	12.3385
RP11-356M20.1	-1.05855	0.196828	-7.62872	3.72193e-10	7.00556e-09	12.3166
RPL35A	1.62905	8.02409	7.61967	3.85028e-10	7.23314e-09	12.2828
RNU6ATAC11P	-1.20215	0.207635	-7.61878	3.86315e-10	7.255e-09	12.2795
PELI2	-2.08966	0.712151	-7.61693	3.89013e-10	7.30331e-09	12.2725
PAK4	-1.53011	2.72711	-7.61655	3.89569e-10	7.31139e-09	12.2711
TPD52L1	-2.81168	0.740878	-7.61466	3.92326e-10	7.35655e-09	12.264
PAPLN	-2.28329	0.850223	-7.61314	3.94579e-10	7.39118e-09	12.2583
SNRPA	1.40548	5.84446	7.60861	4.01325e-10	7.5103e-09	12.2414
AC099552.3	-1.41827	0.15958	-7.60755	4.02925e-10	7.53783e-09	12.2374
CLUHP3	-1.00089	0.675436	-7.6072	4.0346e-10	7.54543e-09	12.2361
SLC14A2	-2.37312	0.326723	-7.60097	4.12991e-10	7.71626e-09	12.2128
AGAP2	2.78235	2.74316	7.59901	4.16034e-10	7.76813e-09	12.2054
PAPPA2	-1.44771	0.231815	-7.59726	4.18785e-10	7.80951e-09	12.1989
MT-TY	-4.56322	2.73992	-7.58641	4.36161e-10	8.12316e-09	12.1583
APEX1	1.34353	7.02019	7.58215	4.43192e-10	8.24623e-09	12.1423
BGN	-3.71734	5.47581	-7.58089	4.45281e-10	8.28245e-09	12.1376
KLHL26	-1.30885	1.39009	-7.58038	4.46137e-10	8.29308e-09	12.1357
TPM2	2.34517	6.12988	7.58023	4.464e-10	8.29534e-09	12.1351
SNRPD2	1.50579	7.32483	7.57579	4.53882e-10	8.42901e-09	12.1185
RHPN1	-2.01602	1.45451	-7.57267	4.59236e-10	8.52032e-09	12.1068
CD24P4	-1.03278	0.316432	-7.56793	4.67458e-10	8.66734e-09	12.0891
GLO1	1.18063	6.75422	7.56651	4.69963e-10	8.71102e-09	12.0837
FURIN	-1.87872	3.62637	-7.5655	4.71735e-10	8.73279e-09	12.08
C11orf80	-1.63568	1.58284	-7.56397	4.74461e-10	8.77211e-09	12.0742
RP11-131L23.2	-1.01951	0.306879	-7.56312	4.75979e-10	8.79462e-09	12.071
HEG1	-1.99739	1.5788	-7.5628	4.7654e-10	8.8022e-09	12.0698
NAP1L1	1.63115	5.64509	7.56185	4.78238e-10	8.83076e-09	12.0663
PLCD1	-1.35568	1.43611	-7.55857	4.84172e-10	8.92622e-09	12.054
CTPS1	1.62324	3.11244	7.55752	4.86084e-10	8.95581e-09	12.05
SPTLC3	-1.80875	0.489125	-7.55144	4.97288e-10	9.15935e-09	12.0273
R3HDM1	1.28158	3.45725	7.55052	4.98998e-10	9.18795e-09	12.0239
NOP16	1.83347	3.68581	7.54967	5.00594e-10	9.21443e-09	12.0207
AC006273.5	-1.15269	0.306721	-7.54115	5.16856e-10	9.50477e-09	11.9887
PPP1CC	1.71312	5.13159	7.54036	5.18395e-10	9.53008e-09	11.9858
RP11-800A3.7	-1.01427	0.431132	-7.53975	5.19582e-10	9.54889e-09	11.9835
AC011523.2	-1.04204	0.163092	-7.53817	5.2267e-10	9.5996e-09	11.9776
GLTPD2	-1.14778	0.666844	-7.53571	5.275e-10	9.68526e-09	11.9684
STON1	-1.68369	0.964174	-7.53243	5.34046e-10	9.79928e-09	11.9561
LHFP	-2.88326	2.58022	-7.53075	5.37411e-10	9.85484e-09	11.9498
SLC14A1	-2.62764	0.562758	-7.5256	5.47888e-10	1.00438e-08	11.9305
MBP	-1.58991	0.684203	-7.52285	5.53584e-10	1.01387e-08	11.9202
ARHGAP6	-2.02661	0.571995	-7.52149	5.56413e-10	1.01842e-08	11.9151
GTF2E2	1.28916	4.1076	7.51961	5.60355e-10	1.02498e-08	11.9081
PIM3	-1.8525	3.86205	-7.51786	5.6404e-10	1.03122e-08	11.9015
RPS5	2.01467	8.41583	7.51769	5.64409e-10	1.03143e-08	11.9009
CTD-2132N18.4	-1.51308	0.868909	-7.51563	5.68773e-10	1.03908e-08	11.8932
MLXIPL	-1.35112	0.518271	-7.51501	5.7011e-10	1.0412e-08	11.8908
XPNPEP2	-1.59236	0.34615	-7.5139	5.7248e-10	1.0452e-08	11.8867
PNPLA2	-2.32897	3.89202	-7.51083	5.79107e-10	1.05664e-08	11.8752
ZNF217	2.06129	4.84583	7.50344	5.95393e-10	1.08601e-08	11.8475
BRWD1-AS2	-1.13198	0.57271	-7.50183	5.99012e-10	1.09193e-08	11.8415
LRRC6	-1.58953	0.853294	-7.50108	6.00686e-10	1.09464e-08	11.8387
LPHN1	1.78763	5.06133	7.49715	6.09617e-10	1.10884e-08	11.8239
ANXA4	-1.77294	2.70365	-7.4946	6.15471e-10	1.11914e-08	11.8144
TBC1D9	-2.46007	2.24439	-7.49254	6.20254e-10	1.12678e-08	11.8067
HLA-K	-1.06775	0.392666	-7.49103	6.23776e-10	1.13248e-08	11.801
RASGRP1	-1.99596	0.816233	-7.48933	6.27754e-10	1.13828e-08	11.7947
CTC-526N19.1	-1.39501	0.556811	-7.488	6.309e-10	1.14363e-08	11.7897
RPS12	2.14302	11.4226	7.48584	6.36041e-10	1.15212e-08	11.7816
PEX11G	-1.24036	1.20481	-7.48486	6.38383e-10	1.15576e-08	11.7779
PLA2R1	-1.52169	0.638608	-7.48316	6.42456e-10	1.16277e-08	11.7716
RHPN2	-1.92959	1.58013	-7.47944	6.51487e-10	1.17875e-08	11.7576
EIF4EBP1	2.20119	6.41067	7.47785	6.55395e-10	1.18509e-08	11.7517
CLIC6	-1.70326	0.46803	-7.47516	6.62044e-10	1.19637e-08	11.7416
CHEK1	1.22892	2.33652	7.47113	6.72139e-10	1.21424e-08	11.7265
TMEM161B-AS1	-1.07228	1.24468	-7.46911	6.77252e-10	1.22272e-08	11.7189
GSTA1	-1.38061	0.227566	-7.46446	6.8916e-10	1.2423e-08	11.7015
PCCA	-1.49171	1.92756	-7.4638	6.90884e-10	1.24502e-08	11.699
RAPGEF5	-1.15461	0.609294	-7.46234	6.94674e-10	1.25031e-08	11.6936
PSORS1C3	-1.47386	0.205788	-7.45904	7.03321e-10	1.2647e-08	11.6812
RP1-228H13.5	1.79093	2.50383	7.45439	7.15724e-10	1.28581e-08	11.6638
RP11-61L19.2	-3.04054	0.830336	-7.44799	7.33102e-10	1.31609e-08	11.6398
TLR5	-1.70266	0.757621	-7.44794	7.33252e-10	1.31609e-08	11.6396
RPL27	1.98122	8.98121	7.44776	7.33736e-10	1.31622e-08	11.639
MED9	-1.03625	1.51975	-7.44598	7.38676e-10	1.32298e-08	11.6323
TBC1D10A	-1.03718	0.962303	-7.44181	7.50309e-10	1.34234e-08	11.6167
CXorf36	-1.31726	1.09502	-7.44178	7.50404e-10	1.34234e-08	11.6165
CMSS1	1.21116	3.15541	7.44078	7.53234e-10	1.34699e-08	11.6128
PACRG	-1.91268	0.913604	-7.43868	7.59179e-10	1.3572e-08	11.6049
CMTM3	1.72905	4.8062	7.43727	7.63203e-10	1.36356e-08	11.5997
FAM84B	-3.2868	1.64773	-7.43362	7.73738e-10	1.38069e-08	11.586
EIF2S2	1.57957	6.01244	7.42961	7.8548e-10	1.39993e-08	11.5709
ARSE	-2.78274	0.703624	-7.42753	7.91642e-10	1.41005e-08	11.5632
EGFR	-2.70954	0.891658	-7.42647	7.94769e-10	1.41519e-08	11.5592
COL4A2	-2.69441	4.27559	-7.42635	7.95141e-10	1.41542e-08	11.5587
RP11-118K6.3	-1.30815	0.552331	-7.42483	7.99686e-10	1.42236e-08	11.5531
CGREF1	2.09867	2.2347	7.42416	8.0171e-10	1.42538e-08	11.5505
FGB	-2.53284	0.298871	-7.41923	8.16684e-10	1.44979e-08	11.5321
CALB1	-3.10169	0.644852	-7.41902	8.17327e-10	1.45021e-08	11.5313
A2M	-2.48068	4.78487	-7.41899	8.17418e-10	1.45021e-08	11.5312
EVC	-2.33011	2.27329	-7.41854	8.18803e-10	1.45223e-08	11.5295
CYB5R1	-1.52855	2.30768	-7.41185	8.39628e-10	1.48781e-08	11.5044
RPS6KA1	-1.65506	1.76872	-7.40997	8.45572e-10	1.49698e-08	11.4974
TCEB1P21	-1.11443	0.349403	-7.40904	8.48512e-10	1.50173e-08	11.4939
ERMP1	-2.70589	2.51974	-7.40586	8.58716e-10	1.51841e-08	11.482
CCDC28A	-1.41385	3.34612	-7.40362	8.65959e-10	1.52983e-08	11.4736
PPARG	-1.70928	0.866223	-7.40073	8.75424e-10	1.54421e-08	11.4628
GCC2	-1.0695	1.67996	-7.40043	8.76387e-10	1.54544e-08	11.4617
NICN1	-1.38063	1.70874	-7.39752	8.86035e-10	1.56198e-08	11.4507
PPM1H	-2.44439	0.927761	-7.39645	8.89592e-10	1.56778e-08	11.4467
ATP6V1A	-1.45573	4.054	-7.39133	9.06848e-10	1.5953e-08	11.4276
EPB41L4A-AS2	-1.74153	0.496527	-7.39084	9.08515e-10	1.59776e-08	11.4257
NAGS	-1.30201	1.07589	-7.39062	9.09288e-10	1.59863e-08	11.4249
ZFYVE28	-1.00501	0.529701	-7.38838	9.16935e-10	1.61014e-08	11.4165
DNAJC6	-1.20566	0.397067	-7.38718	9.21101e-10	1.61648e-08	11.412
RP5-1007F24.1	-1.11915	0.305199	-7.38651	9.23423e-10	1.61958e-08	11.4095
CTC-548K16.1	3.47166	3.42138	7.3863	9.24145e-10	1.62036e-08	11.4087
CYB561D1	-1.22831	0.884113	-7.3855	9.26914e-10	1.62473e-08	11.4057
ASB9	-1.36757	0.539825	-7.3831	9.35299e-10	1.63746e-08	11.3967
ATP2A3	-1.96517	1.14158	-7.38296	9.35807e-10	1.63763e-08	11.3962
C20orf194	-1.30571	1.52977	-7.38129	9.4168e-10	1.64715e-08	11.39
CDKN3	3.12625	3.6908	7.38025	9.45361e-10	1.65286e-08	11.3861
TAF9	1.00661	4.46012	7.37956	9.47827e-10	1.65641e-08	11.3835
RP11-550H2.2	-2.08728	0.298281	-7.37516	9.63625e-10	1.68201e-08	11.367
RHOB	-2.32396	5.68479	-7.37371	9.68868e-10	1.68965e-08	11.3615
RBM3	1.71409	5.76698	7.37094	9.78985e-10	1.70627e-08	11.3512
ZC3H12C	-1.02799	0.510429	-7.36818	9.89191e-10	1.72303e-08	11.3408
MIR4768	-1.41215	0.307712	-7.36193	1.01267e-09	1.76234e-08	11.3174
LSM5	1.3273	4.02564	7.35967	1.0213e-09	1.77525e-08	11.309
TRIM2	-2.51169	2.06295	-7.35892	1.02418e-09	1.77973e-08	11.3062
USHBP1	-1.0126	0.347529	-7.3584	1.02619e-09	1.78269e-08	11.3042
MYO3B	-1.89741	0.475237	-7.35704	1.03143e-09	1.79073e-08	11.2991
RP11-675F6.4	-1.27767	0.376679	-7.35689	1.03205e-09	1.79127e-08	11.2985
DKC1	1.31206	4.11304	7.35175	1.05215e-09	1.82562e-08	11.2793
SLC5A2	-1.44451	0.272196	-7.35129	1.05394e-09	1.82818e-08	11.2776
ANXA7	-1.19961	4.32232	-7.35052	1.05702e-09	1.83297e-08	11.2747
SUMF1	-1.4184	2.10624	-7.34781	1.06781e-09	1.84949e-08	11.2645
PPP1R13L	-1.96395	1.68091	-7.34754	1.06889e-09	1.8508e-08	11.2635
SEMA6D	-2.40227	0.742475	-7.34688	1.07157e-09	1.85491e-08	11.261
FBXO45	1.12413	2.45602	7.34504	1.079e-09	1.86611e-08	11.2541
SFXN5	-1.16538	0.82818	-7.33743	1.11026e-09	1.91665e-08	11.2256
CDCA3	1.88041	2.2935	7.33737	1.11052e-09	1.91665e-08	11.2254
INSRR	-1.20331	0.235765	-7.33676	1.11306e-09	1.91988e-08	11.2231
PSMB5	1.2211	6.73481	7.33612	1.11575e-09	1.92396e-08	11.2207
RAP1GAP2	-2.04623	0.95371	-7.33523	1.11947e-09	1.92981e-08	11.2174
KLK6	-2.27599	0.683205	-7.33374	1.12576e-09	1.9395e-08	11.2118
AC137932.5	-1.14932	0.637001	-7.33178	1.13408e-09	1.95153e-08	11.2045
SHROOM4	-1.36773	0.741995	-7.33123	1.13643e-09	1.95442e-08	11.2024
NEFH	3.02125	3.85516	7.32764	1.15182e-09	1.97915e-08	11.189
VPS37B	-1.21196	2.41487	-7.32372	1.16891e-09	2.00555e-08	11.1743
OSTC	1.27302	6.40737	7.31694	1.19908e-09	2.0543e-08	11.1489
CD59	-1.88482	4.83062	-7.3152	1.2069e-09	2.0671e-08	11.1424
MMP15	-2.11052	1.95005	-7.31243	1.21954e-09	2.08813e-08	11.132
SLC17A3	-1.40417	0.160624	-7.31235	1.21991e-09	2.08816e-08	11.1317
CSRNP1	-2.0202	2.3768	-7.3055	1.25169e-09	2.13942e-08	11.106
LCOR	-1.06638	1.18011	-7.30454	1.25623e-09	2.14655e-08	11.1024
AC245100.1	-1.4892	1.05281	-7.30405	1.25851e-09	2.14982e-08	11.1006
TES	-2.56502	1.6062	-7.30274	1.26474e-09	2.15982e-08	11.0957
DYSF	-1.54402	1.48156	-7.29874	1.28386e-09	2.18991e-08	11.0807
CLEC14A	-2.14402	2.29586	-7.29817	1.28665e-09	2.19402e-08	11.0785
SLC22A3	-1.58951	0.46932	-7.29791	1.28791e-09	2.19554e-08	11.0776
NFATC4	1.59058	3.19024	7.29741	1.29033e-09	2.19901e-08	11.0757
TBC1D4	-1.91674	2.40852	-7.29692	1.29267e-09	2.20236e-08	11.0739
SEMA4A	-2.51489	1.36335	-7.29356	1.30909e-09	2.22968e-08	11.0613
RPL36	1.68339	8.67556	7.28949	1.32927e-09	2.26274e-08	11.046
SLC2A2	-1.31369	0.163915	-7.28443	1.35477e-09	2.30413e-08	11.0271
SMARCB1	-2.86929	2.02747	-7.28408	1.35653e-09	2.30645e-08	11.0258
DNAL4	-1.18996	2.5143	-7.28287	1.36274e-09	2.31499e-08	11.0212
RPS13	1.53276	8.61909	7.28104	1.37212e-09	2.33025e-08	11.0144
PKP2	-1.06663	0.324539	-7.28054	1.37472e-09	2.33398e-08	11.0125
RPL6P27	1.74294	6.10107	7.27968	1.37914e-09	2.3408e-08	11.0093
RP11-420K14.2	-1.47905	0.2233	-7.279	1.3827e-09	2.34617e-08	11.0067
MGAT4A	-1.8625	1.3816	-7.27395	1.40915e-09	2.38966e-08	10.9878
KBTBD11	-2.46718	1.24978	-7.27025	1.42889e-09	2.42172e-08	10.974
CDT1	2.52863	3.40956	7.2683	1.43938e-09	2.43881e-08	10.9667
ZBTB20	-1.89083	0.977905	-7.26793	1.44135e-09	2.44143e-08	10.9653
RP11-473M20.11	-1.1487	0.780634	-7.26057	1.48178e-09	2.50516e-08	10.9377
ALDH6A1	-1.92704	2.33931	-7.26053	1.48198e-09	2.50516e-08	10.9376
BHMT	-4.21392	1.16278	-7.25584	1.50833e-09	2.54455e-08	10.92
DACT2	-2.06191	0.587474	-7.25407	1.5184e-09	2.56006e-08	10.9134
GLS	-1.84184	3.43206	-7.25369	1.52054e-09	2.56293e-08	10.912
FUT1	-1.11495	0.379731	-7.25161	1.53249e-09	2.58158e-08	10.9041
KIAA0020	1.22527	4.13288	7.24976	1.54315e-09	2.59729e-08	10.8972
MRTO4	1.50577	4.38368	7.24737	1.55708e-09	2.61846e-08	10.8883
EHD3	-1.47332	2.05037	-7.24332	1.58093e-09	2.65552e-08	10.8731
PWRN1	-1.03299	0.119591	-7.2405	1.59777e-09	2.6827e-08	10.8625
ATP10D	-1.62065	1.46922	-7.24046	1.59803e-09	2.6827e-08	10.8624
GALNT3	-2.42307	0.838432	-7.23634	1.62294e-09	2.72295e-08	10.847
C8orf4	-4.22941	3.03119	-7.235	1.63115e-09	2.73594e-08	10.8419
AURKA	2.84199	3.62301	7.2338	1.63849e-09	2.74667e-08	10.8374
SPX	-3.59102	0.855422	-7.22857	1.67102e-09	2.79799e-08	10.8178
TIMM9	1.18459	5.1432	7.22527	1.69187e-09	2.83067e-08	10.8055
NOB1	1.77413	5.53068	7.22525	1.69199e-09	2.83067e-08	10.8054
CENPM	2.44446	3.1977	7.22477	1.69502e-09	2.83492e-08	10.8036
SPATS2	1.049	3.2021	7.22238	1.71034e-09	2.85972e-08	10.7946
RP11-890B15.3	-1.00738	1.07775	-7.22215	1.71178e-09	2.86131e-08	10.7938
CEBPD	-2.62985	4.97243	-7.2207	1.72116e-09	2.87535e-08	10.7884
FLJ37453	-1.14125	1.09804	-7.21951	1.72884e-09	2.88652e-08	10.7839
RASSF9	-1.51606	0.375478	-7.21631	1.74974e-09	2.91975e-08	10.7719
IPO7	1.22923	5.11057	7.21611	1.7511e-09	2.92118e-08	10.7712
SCD	3.79923	5.11692	7.21006	1.79135e-09	2.98492e-08	10.7485
UHRF1	2.1117	2.49662	7.20617	1.8177e-09	3.02709e-08	10.7339
AHCY	2.25914	6.56469	7.20174	1.84818e-09	3.07611e-08	10.7174
GHR	-1.46426	0.566958	-7.19866	1.8697e-09	3.11103e-08	10.7058
ESPN	-1.61996	0.563072	-7.19742	1.87844e-09	3.12379e-08	10.7012
VAV2	-1.81504	1.5906	-7.19678	1.88296e-09	3.12954e-08	10.6988
PARP10	-2.0921	1.45059	-7.1966	1.88421e-09	3.13072e-08	10.6981
MDFIC	-2.0955	1.31973	-7.19463	1.89824e-09	3.15314e-08	10.6907
ARHGEF12	-1.14974	2.55394	-7.19419	1.90138e-09	3.15744e-08	10.6891
[truncated: 2,788 more rows]
