# Supplementary material for: Identification of Prognostic Biomarkers in Patients With Malignant Rhabdoid Tumor of the Kidney Based on mTORC1 Signaling Pathway-Related Genes
Source: Front Mol Biosci. 2022 Apr 26;9:843234. doi: 10.3389/fmolb.2022.843234 (PMC9087638; doi:10.3389/fmolb.2022.843234)
Supplement: Supplementary file 4 [file Table5.xls]

## Sheet: Sheet1
ID	Description	setSize	enrichmentScore	NES	pvalue	p.adjust	qvalues	rank	leading_edge	core_enrichment
hsa01200	Carbon metabolism	115	0.649066	2.1888	1e-10	8e-09	2.21053e-09	7432	tags=45%, list=14%, signal=39%	2805/5095/4967/1962/3418/132158/35/84532/113675/9104/8802/55753/6389/847/5313/2806/5211/2203/51179/275/3098/229/80201/10873/6392/4329/6470/2875/4524/5160/5214/189/2731/5315/2746/50/8277/5162/55902/6391/48/1892/5091/84693/1737/4190/414328/1431/8801/1738/5213/3419
hsa04510	Focal adhesion	198	0.533526	1.84568	1e-10	8e-09	2.21053e-09	10796	tags=42%, list=20%, signal=34%	3912/7410/7094/5829/3696/10451/10298/8395/81/4638/56924/1285/22798/5291/824/2324/1286/3691/3693/3911/2064/3675/3673/54776/10319/1284/9564/3918/6696/4233/1950/7424/1282/3685/7422/858/2321/5154/5602/7423/2317/3690/3915/3655/3672/5155/7057/208/23396/3694/5170/7148/5906/6655/1288/1729/3371/5595/3725/1956/7450/5578/3914/394/1293/572/7060/5058/5594/207/3791/3909/5499/5601/5159/1287/2885/3674/3695/3678/…
hsa04530	Tight junction	165	0.554276	1.90691	1e-10	8e-09	2.21053e-09	10472	tags=44%, list=19%, signal=35%	50848/653857/51208/1364/5564/1365/1366/153562/81/84952/9071/5521/3993/10686/92359/27134/2064/1741/149461/7277/79778/91862/7122/23370/4627/5563/23327/23562/2017/9414/123720/4478/5516/64398/9368/84612/9075/776/5602/4214/9073/912/11346/24146/54566/1080/4771/4629/5906/9080/4217/4637/51807/58494/51422/5562/57530/3725/5571/9076/6794/26285/5581/100506658/79784/5601/81873/5609/5519/100132463/1739/79861
hsa04931	Insulin resistance	106	0.618767	2.07751	1e-10	8e-09	2.21053e-09	11218	tags=56%, list=21%, signal=44%	5770/10999/5465/5564/6774/5105/5291/5580/10891/6195/8660/11001/5792/9882/32/5563/5588/1374/7376/2538/5834/2475/200186/51085/6514/5602/10488/27330/9021/183/208/7132/5170/3551/6196/1375/64764/51422/5562/2998/11000/5571/6513/79660/6197/4846/3643/5970/5509/5581/207/5499/5601/9945/22877/376497/4790/5106/57818
hsa04142	Lysosome	128	0.574867	1.95221	1.5884e-10	1.01658e-08	2.80896e-09	12083	tags=50%, list=22%, signal=39%	6609/285362/3373/533/4669/10053/50617/51606/1509/6272/3916/5476/2720/1203/10239/245972/23659/51172/537/427/2548/9114/1512/9476/2629/5660/8722/4758/162/4891/527/1519/6448/3920/535/2517/164/23062/1497/1200/3073/3482/8692/2799/9516/3423/4126/410/8763/84572/23457/9583/53/9741/20/26088/1201/6677/8546/3425/8906/22901/10312/4125
hsa04512	ECM-receptor interaction	87	0.616823	2.04745	3.76101e-10	2.00587e-08	5.54254e-09	11179	tags=56%, list=21%, signal=45%	3912/375790/6385/6382/3696/255743/1285/22798/1286/3691/2814/3693/3911/80144/3675/3673/2811/10319/1284/3918/6696/1282/3685/3690/3915/3655/3672/7057/3694/7148/1288/3371/2815/7450/51206/3339/3914/1293/7060/9899/3909/1287/3674/3695/3678/284217/3680/341640/256076
hsa04010	MAPK signaling pathway	292	0.476695	1.66962	5.81759e-10	2.63292e-08	7.27518e-09	13989	tags=45%, list=26%, signal=33%	3554/1845/1850/2264/9261/255189/5603/2122/4215/51701/2324/5495/1847/2064/2261/1852/2066/1942/6195/4296/8912/55970/3815/3305/369/4233/4915/1950/5871/7424/7422/4772/8681/2321/25780/5154/3164/776/5602/4214/7040/7423/2317/7046/8605/51378/10912/3727/2872/5155/27330/22808/208/7039/1843/7132/408/2065/9064/100137049/5906/6655/4217/7010/3551/6196/778/4254/5971/10125/5595/3725/2252/1956/4908/5578/3556/6197…
hsa04146	Peroxisome	82	0.624358	2.0687	6.5823e-10	2.63292e-08	7.27518e-09	14238	tags=66%, list=26%, signal=49%	1962/3418/30/3155/847/55825/23417/2180/2053/51179/373156/11001/8309/6648/9409/4598/6342/1610/189/92960/23600/3295/5826/51703/25824/8800/1384/5195/55670/10005/1891/5825/8528/8799/5828/10654/255027/2182/23305/5830/54677/215/8504/26061/10455/5192/5190/5824/83594/8310/10901/5193/5191/5189
hsa04933	AGE-RAGE signaling pathway in diabetic complications	99	0.598558	2.00266	1.12245e-09	3.66346e-08	1.01227e-08	10845	tags=51%, list=20%, signal=40%	6774/5333/5603/1285/5291/23236/5336/1286/5580/1284/6776/1906/7424/1282/7422/4772/50507/5602/7040/7423/7046/7412/5332/4313/6401/4088/2152/183/208/1288/1729/5054/3383/5595/3725/7056/5578/4846/5970/5594/1958/3552/5581/207/5601/1287/6347/4790/596/3553
hsa05165	Human papillomavirus infection	329	0.462857	1.62775	1.18517e-09	3.66346e-08	1.01227e-08	11851	tags=39%, list=22%, signal=31%	3912/5525/5526/5829/533/523/8992/3696/5523/50617/51606/1285/22798/525/5291/8323/1286/3691/5521/3993/3693/92359/148022/4855/3911/127124/245972/1741/7098/537/3675/3673/9114/10319/1284/3918/245973/3444/6696/1950/51382/1282/3685/7422/5516/64398/7855/5315/89780/3454/2475/9368/84612/3716/4851/3448/3690/3915/10488/3655/3672/527/8772/578/11211/7057/3451/208/535/7132/3694/7148/4242/6655/1288/3551/529/1013…
hsa04976	Bile secretion	90	0.607883	2.01951	1.25932e-09	3.66346e-08	1.01227e-08	10559	tags=50%, list=20%, signal=40%	79799/476/358/760/9971/486/6548/481/54577/54578/8671/196883/7364/64240/10864/6523/111/64241/9376/8431/8714/6522/6550/6343/54600/10257/6555/5244/5243/112/1576/6580/1080/54659/6513/483/7367/107/123264/54658/54576/9429/3781/1244/10941
hsa04610	Complement and coagulation cascades	84	0.61249	2.02989	1.83774e-09	4.90064e-08	1.35412e-08	9220	tags=46%, list=17%, signal=39%	1604/5345/966/4179/5104/3426/3827/5624/716/9002/2159/462/721/2/720/2160/624/710/5648/715/5340/3053/2152/10877/10544/5328/5054/730/5265/629/7056/735/7450/1378/2244/2161/1380/623/2243
hsa03030	DNA replication	36	-0.665409	-2.95523	2.15746e-09	5.31067e-08	1.46742e-08	7372	tags=58%, list=14%, signal=50%	5111/246243/5983/4174/4173/4176/5424/5558/5426/4171/4175/6742/5982/5985/6117/5427/5557/79621/1763/5984/10535
hsa04920	Adipocytokine signaling pathway	69	0.637413	2.07549	2.37634e-09	5.43163e-08	1.50085e-08	11218	tags=59%, list=21%, signal=47%	5465/5564/6774/2180/5105/10891/8660/51094/32/5563/5588/181/1374/2538/2475/51703/5602/3953/9021/208/7132/3551/4794/6257/1375/51422/5562/5571/6513/5970/6794/3952/8517/207/2182/23305/5601/23205/4790/5106/57818
hsa04151	PI3K-Akt signaling pathway	351	0.452449	1.59631	3.11744e-09	6.65053e-08	1.83765e-08	11291	tags=38%, list=21%, signal=30%	3912/5525/5526/2264/3696/598/5523/1285/5105/22798/10110/5291/2324/1286/3691/5521/3693/3911/6850/2064/2261/2066/1942/3675/3673/55970/10161/10319/1284/842/3815/3918/5563/3444/6696/4233/4915/1950/7424/1282/3574/3685/7422/10681/5516/2538/3566/117145/3454/2321/2475/200186/5154/3716/3164/3448/10018/7423/3690/3915/10488/3655/4170/3672/51378/930/2788/5155/7057/3451/208/7039/2690/2065/3694/5170/7148/6655/…
hsa00190	Oxidative phosphorylation	104	0.575311	1.93124	3.93512e-09	7.87025e-08	2.17467e-08	14262	tags=57%, list=26%, signal=42%	4723/533/523/8992/6389/50617/51606/525/127124/245972/4719/537/6392/7384/9114/4698/245973/51382/64077/1352/496/527/6391/1346/535/4709/529/7386/1353/528/4715/4704/1329/4694/4705/4695/4708/6390/1355/4711/4718/9296/10063/1351/374291/526/1537/10312/4713/479/1337/4720/1327/9550/4716/1340/1349/4731/4722
hsa03008	Ribosome biogenesis in eukaryotes	81	-0.462475	-2.39769	1.08406e-08	2.04059e-07	5.63847e-08	11012	tags=53%, list=20%, signal=42%	55916/55651/22803/29107/1459/780852/55505/55226/10813/29102/345630/6023/10799/55131/26851/1457/84135/55781/51068/5901/54433/780851/23560/134430/10885/51096/51602/4931/166378/1460/10199/10528/10556/7514/55813/28987/1736/26354/84128/29889/23160/83732/2091
hsa00630	Glyoxylate and dicarboxylate metabolism	29	0.744819	2.1655	4.25455e-08	7.55865e-07	2.08857e-07	9672	tags=72%, list=18%, signal=59%	5095/132158/112817/84532/847/51179/275/6470/125061/189/2731/50/55902/48/84693/4190/1431/81888/1738/2752/38
hsa05418	Fluid shear stress and atherosclerosis	137	0.524582	1.79172	4.48795e-08	7.55865e-07	2.08857e-07	13350	tags=52%, list=25%, signal=39%	3554/59341/8878/6385/6382/5603/2948/5291/4257/2947/2949/5175/5563/7850/1003/2939/1906/3685/7422/858/4258/5154/5602/3690/7412/4313/6401/5155/4205/445/4259/208/1843/2938/7132/4217/801/3551/5562/3383/3725/7056/1535/4846/90/6885/119391/5970/91860/2353/8517/3552/207/3791/5601/5609/6347/3674/4790/51806/596/3553/2953/2950/4780/5293/9181/5747/1147/653689/810
hsa00280	Valine, leucine and isoleucine degradation	47	0.664636	2.06587	5.07312e-08	8.11699e-07	2.24285e-07	10385	tags=62%, list=19%, signal=50%	5095/1962/35/30/3155/10449/197322/549/223/11112/4329/27034/64902/34/36/3032/1629/1892/3158/56922/84693/224/217/65985/1738/64087/3712/38/5019
hsa04966	Collecting duct acid secretion	27	0.75436	2.17267	6.31728e-08	9.62633e-07	2.65991e-07	6563	tags=67%, list=12%, signal=59%	760/523/8992/1188/50617/525/127124/245972/9114/245973/51382/10723/6521/496/527/535/529/528
hsa00600	Sphingolipid metabolism	46	0.665945	2.06442	7.76953e-08	1.13011e-06	3.12268e-07	10630	tags=57%, list=20%, signal=45%	6609/57704/130367/7368/2720/339221/427/166929/9514/2629/5660/81537/4758/8879/56848/123099/259230/340485/64781/29956/6610/7357/410/55304/9517/8877
hsa05120	Epithelial cell signaling in Helicobacter pylori infection	70	0.607589	1.97945	9.10195e-08	1.26636e-06	3.49915e-07	14042	tags=63%, list=26%, signal=47%	50848/10392/533/523/8992/50617/51606/5603/525/5336/127124/245972/537/9114/245973/4233/2920/51382/5602/527/1839/535/3551/529/58494/528/3725/1956/102/5970/5058/8517/5601/9296/4790/526/10312/2919/1147/9550/2921/4792/3577/3579
hsa04144	Endocytosis	242	0.46567	1.61834	1.19325e-07	1.59099e-06	4.39617e-07	15613	tags=46%, list=29%, signal=33%	26056/653857/30845/1785/2352/92421/2264/11059/8395/79720/29934/30844/116985/2348/29924/377/2261/118813/26119/161/23550/10564/23327/9230/55048/3305/8853/5119/80223/9727/9267/858/84612/7046/80230/22841/10565/5878/4088/79643/23396/408/10938/84440/27243/1173/56904/5869/57132/9829/116983/10254/84313/64411/7251/6642/3482/1956/155382/7879/3133/6011/26286/9922/8976/84364/9146/830/55040/3107/2868/5371/175…
hsa04670	Leukocyte transendothelial migration	111	0.540647	1.81766	1.4172e-07	1.81402e-06	5.01242e-07	7467	tags=37%, list=14%, signal=32%	7410/50848/51208/5829/1364/1365/10451/1366/81/5603/9071/5291/5336/10686/90952/149461/5175/9564/7122/10411/1003/23562/2185/4478/2770/9075/1500/11069/6494/7412/9073/4313/24146/5906/9080/58494/3383/1535/9076/5578/394
hsa04270	Vascular smooth muscle contraction	130	0.522098	1.77678	1.68573e-07	2.07474e-06	5.73285e-07	10697	tags=38%, list=20%, signal=31%	10268/4638/255189/9138/23236/5580/196883/54776/135/23365/4627/111/4881/5588/369/1906/3709/551/10266/84647/8681/776/5332/8605/112/183/100137049/4629/801/10267/4637/778/1907/5595/2767/5578/552/9826/91860/5594/107/3779/796/5581/79784/3710/5499/779/8398/51806
hsa04750	Inflammatory mediator regulation of TRP channels	98	0.552206	1.84251	1.89947e-07	2.25123e-06	6.2205e-07	10845	tags=42%, list=20%, signal=33%	3554/59341/5029/255189/5603/40/5291/23236/5336/5580/196883/3827/2150/111/5588/3709/8681/624/5602/5332/8605/51802/112/100137049/801/7442/1573/5578/3556/5606/4914/91860/107/5581/623/3710/5499/5601/8398/51806/3553
hsa03440	Homologous recombination	37	-0.603141	-2.74329	2.73615e-07	3.12703e-06	8.64047e-07	4053	tags=46%, list=8%, signal=43%	5890/5424/11073/6742/79728/5889/51720/6117/472/641/25788/675/580/10111/146956/83990/7516
hsa00010	Glycolysis / Gluconeogenesis	66	0.613658	1.99074	3.06354e-07	3.38046e-06	9.34075e-07	7057	tags=41%, list=13%, signal=36%	84532/5105/5313/5211/2203/3098/223/229/669/125/80201/5160/92483/5214/130/130589/2538/5315/5162/55902/222/218/1737/224/217/1738/5213
hsa00982	Drug metabolism - cytochrome P450	69	0.593232	1.93163	4.24926e-07	4.26631e-06	1.17885e-06	13704	tags=59%, list=25%, signal=44%	79799/1559/54577/2948/54578/1555/373156/2330/7364/125/4257/2947/2949/2939/130/2329/4258/54600/222/218/4259/2938/1576/54659/2327/7367/119391/54658/54576/221/1544/1577/10941/126/2953/2950/54579/2326/54657/653689/2940
hsa04932	Non-alcoholic fatty liver disease	144	0.507662	1.73442	4.32569e-07	4.26631e-06	1.17885e-06	14618	tags=51%, list=27%, signal=37%	4723/5465/5564/6389/5313/5291/4719/4296/8660/51094/6392/7384/4698/5563/51085/5602/10018/7040/3953/6391/1346/9021/208/7132/9451/4709/4217/3551/7386/51422/5562/3725/5571/4715/4704/1329/3643/4694/4705/5970/3952/2353/2081/4695/4708/3552/6390/207/4711/5601/4718/22877/1351/4790/3553/1649/374291/1537/841/4713/1337/5293/4720/3570/1327/4716/1340/1349/4731/4722/840/79602/4702
hsa03460	Fanconi anemia pathway	49	-0.525456	-2.56535	4.39592e-07	4.26631e-06	1.17885e-06	8593	tags=43%, list=16%, signal=36%	55215/5888/2188/2189/2187/84464/2177/116028/80010/79728/5889/2175/6117/641/675/57697/29089/146956/83990/7398/55120
hsa05230	Central carbon metabolism in cancer	68	0.589234	1.91395	4.39964e-07	4.26631e-06	1.17885e-06	10163	tags=46%, list=19%, signal=37%	3418/5211/5291/3098/2064/2261/80201/3815/5160/92483/5214/4233/3091/2744/5315/2475/6514/5162/208/5595/6513/1956/5213/27165/51548/4914/5594/23410/207/5159/3945
hsa04514	Cell adhesion molecules	139	0.512404	1.75	5.09658e-07	4.79678e-06	1.32543e-06	10796	tags=38%, list=20%, signal=31%	50848/51208/1364/1365/6385/6382/3696/1366/4897/79679/9071/10686/90952/4099/3384/3897/149461/6403/5792/5175/7122/1003/23562/1272/3685/57863/958/23308/9075/23114/7412/9073/3655/6401/24146/933/9080/959/965/58494/5797/3383/9076/3133/152404/26285/100506658/3107/999/100132463/947/3695/3680
hsa04974	Protein digestion and absorption	102	0.545398	1.82719	5.55276e-07	5.07681e-06	1.4028e-06	8072	tags=34%, list=15%, signal=29%	476/3784/486/80781/6519/481/1285/7512/59272/6505/1286/85301/8645/1284/11136/340024/6564/1282/6550/153201/10008/6520/5547/6546/1294/4225/4311/23428/3769/1288/483/1293/51032/1306/169044
hsa04668	TNF signaling pathway	111	0.528468	1.77671	5.89711e-07	5.15742e-06	1.42508e-06	16116	tags=59%, list=30%, signal=41%	6376/5603/5291/1051/11035/843/2920/1906/7424/3726/602/5602/7412/10488/3976/8772/6401/9021/8809/8837/208/7132/153090/4217/3551/3600/64764/3383/5595/3725/5606/7185/6885/5970/2353/5594/8517/207/8737/5601/5609/6347/197259/8986/4790/3553/257397/841/8717/2919/5293/7133/1147/3659/2921/1326/4792/1435/148327/840/7128/6374/3569/10059/330
hsa05160	Hepatitis C	154	0.497681	1.70964	6.09992e-07	5.15742e-06	1.42508e-06	13989	tags=48%, list=26%, signal=36%	6041/51208/1364/5465/1365/6774/1366/9071/5291/5521/10686/975/148022/7098/149461/842/7122/3444/369/23562/1950/57506/5516/3454/9075/3716/3448/9073/8772/578/3451/9021/8837/24146/208/7132/9451/9080/6655/3551/3449/5595/1956/9076/572/5970/5594/8517/26285/100506658/207/1026/8737/2885/5519/100132463/3665/4790/10379/317/3439/841/7297/439996/8717/7189/5293/10197/1147/3446/6773/595/4792/673
hsa04072	Phospholipase D signaling pathway	144	0.505079	1.72559	6.12444e-07	5.15742e-06	1.42508e-06	10128	tags=35%, list=19%, signal=29%	10555/1785/8395/255189/2205/5291/23236/5336/196883/6850/56894/10161/3815/10411/111/2185/1950/551/1609/9267/8681/2475/5154/11069/5332/8605/56848/112/5155/22808/183/208/23396/100137049/6655/4254/554/5595/1956/5578/552/3643/5594/107/5899/207/8526/1759/56895/5159/2885
hsa01230	Biosynthesis of amino acids	72	0.588526	1.92731	6.39652e-07	5.24843e-06	1.45022e-06	8333	tags=39%, list=15%, signal=33%	2805/435/3418/113675/5313/2806/5211/95/229/6470/162417/2875/5214/4548/5315/50/5053/4143/8277/29920/48/445/5091/1431/5213/3419/384/2752
hsa05204	Chemical carcinogenesis	79	0.570536	1.88067	6.59972e-07	5.27977e-06	1.45888e-06	11761	tags=52%, list=22%, signal=41%	79799/6799/1559/54577/2948/54578/373156/7364/125/4257/2947/10/1551/2949/873/2939/130/4258/54600/222/218/1562/4259/2938/1576/6817/54659/374875/7367/119391/54658/54576/221/1543/1544/1577/10941/126/2953/2950/54579
hsa04960	Aldosterone-regulated sodium reabsorption	37	0.671472	2.02248	6.92421e-07	5.40426e-06	1.49328e-06	8514	tags=51%, list=16%, signal=43%	476/486/6337/3758/481/5291/3291/6338/9351/6340/23327/4306/5170/5595/5578/483/3643/53828/5594
hsa00562	Inositol phosphate metabolism	73	0.584394	1.91302	8.69042e-07	6.59127e-06	1.82127e-06	7089	tags=34%, list=13%, signal=30%	79837/5333/8395/10423/3705/5291/23236/5336/4329/55586/64419/55361/3613/8867/27124/22908/4534/9651/5332/8897/5287/23396/51763/3632/3707
hsa03020	RNA polymerase	29	-0.640923	-2.72004	8.85702e-07	6.59127e-06	1.82127e-06	9564	tags=55%, list=18%, signal=45%	9533/5431/10623/5435/5436/10622/84265/246721/84172/661/5439/5433/55718/10621/51082/64425
hsa05130	Pathogenic Escherichia coli infection	194	0.4704	1.62483	9.84969e-07	7.16341e-06	1.97936e-06	14082	tags=45%, list=26%, signal=34%	3554/4645/7009/653857/51208/1364/1365/1366/5603/9071/9138/10686/4646/149461/26999/7277/842/7122/23365/4627/23562/2017/9267/9368/9075/5602/8743/9073/4430/837/8772/4643/578/24146/7132/4641/3606/4629/9080/3551/51807/55930/7100/5595/3725/9076/10006/7099/10458/6885/5970/9826/5058/8976/2353/5594/8517/26285/55971/100506658/4615/79784/4644/8737/5601/81873/5777/147179/100132463/79861/4790/3553/257397/1009…
hsa04971	Gastric acid secretion	76	0.572726	1.87914	1.04967e-06	7.46431e-06	2.06251e-06	9297	tags=37%, list=17%, signal=31%	476/3772/3784/760/3773/3758/6548/3766/481/4638/23236/196883/389015/111/3709/6522/2770/5332/496/112/115111/1080/801/5578/483/91860/107/3710
hsa00020	Citrate cycle (TCA cycle)	30	0.712653	2.07857	1.12092e-06	7.79767e-06	2.15462e-06	12553	tags=80%, list=23%, signal=61%	4967/3418/8802/55753/6389/5105/6392/5160/50/5162/6391/48/5091/1737/4190/1431/8801/1738/3419/6390/1743/5106/8803/2271
hsa04152	AMPK signaling pathway	120	0.51459	1.74128	1.14716e-06	7.81048e-06	2.15816e-06	8266	tags=39%, list=15%, signal=33%	23216/5525/5526/51719/5564/5468/23417/5523/5105/5211/5291/2203/5521/10891/5208/8660/51094/79966/5209/32/55437/5563/5214/9230/1374/5516/2538/2475/200186/10488/3953/3172/208/1080/5170/1375/64764/51422/5562/2998/5571/81617/5213/3643/6885/6794/3952
hsa04611	Platelet activation	121	0.517713	1.75366	1.18048e-06	7.86984e-06	2.17456e-06	9568	tags=36%, list=18%, signal=29%	7094/4638/255189/5603/9138/5291/23236/8673/5336/2814/196883/6850/3673/2811/9002/23365/111/5593/3709/8681/2770/3690/5332/8605/112/6786/208/100137049/5906/10125/2815/5595/7450/5742/51206/4846/2244/5594/107/207/2243/3710/5499
hsa04964	Proximal tubule bicarbonate reclamation	23	0.73943	2.03839	1.25461e-06	8.19336e-06	2.26396e-06	7608	tags=61%, list=14%, signal=52%	476/358/760/486/481/5105/8671/10991/6550/2744/2746/4190/483/27165
hsa05145	Toxoplasmosis	110	0.528616	1.77664	1.32233e-06	8.46291e-06	2.33844e-06	13864	tags=46%, list=26%, signal=35%	3912/598/6774/5603/22798/10105/3911/10319/842/3918/3305/2770/958/3716/5602/7040/3915/2775/3655/208/7132/4261/5170/959/3551/5595/8651/7099/3914/5606/6885/572/5970/5594/8517/207/4615/3909/5601/4790/284217/596/841/3908/7297/3654/7189/1147/3109/3306/4792
hsa04928	Parathyroid hormone synthesis, secretion and action	106	0.516314	1.73352	1.49669e-06	9.39101e-06	2.59488e-06	10850	tags=42%, list=20%, signal=34%	9365/9138/846/23236/196883/8521/7421/5745/6569/142680/111/369/2625/3709/2770/9368/56302/4324/10488/5332/3727/112/4205/1839/408/6257/64764/5595/1956/2767/5578/9826/10893/2353/5594/107/1958/9935/10568/3710/1026/64386/1591/596/4209
hsa00564	Glycerophospholipid metabolism	89	0.545846	1.81097	1.60263e-06	9.86234e-06	2.72512e-06	10716	tags=39%, list=20%, signal=32%	10555/55224/1040/51365/255189/10162/10423/375775/5833/54947/23659/56894/2819/11313/9489/1609/84647/8760/8681/64900/8605/10908/100137049/23761/56994/6901/23171/2820/79143/8526/56895/122618/1120/8398/5130
hsa04978	Mineral absorption	59	0.602846	1.92771	1.75252e-06	1.05812e-05	2.92377e-06	5958	tags=39%, list=11%, signal=35%	476/486/55503/4494/481/7779/115019/7421/4495/6569/142680/6523/4496/340024/6550/4493/113235/4499/4891/6546/55630/4501/645745
hsa04371	Apelin signaling pathway	134	0.501634	1.71205	2.36785e-06	1.40317e-05	3.87718e-06	10850	tags=39%, list=20%, signal=31%	5564/6548/4638/23710/23236/196883/4634/10891/55970/5563/111/6696/5346/3709/10681/2770/2475/7046/5332/6546/56848/4088/2788/112/22808/4205/208/10014/801/5054/51422/5562/5595/5571/4846/55811/91860/5594/107/1958/5581/207/30849/3710/9759/8862/999/11345/8877/51806/2783/4209
hsa04621	NOD-like receptor signaling pathway	175	0.473026	1.62773	2.9466e-06	1.71031e-05	4.72585e-06	13959	tags=45%, list=26%, signal=33%	6041/10392/10628/598/79792/5603/846/23710/23236/5580/2635/148022/79671/9927/11035/3444/10135/820/2920/3709/57506/222545/3454/3716/3448/5602/118429/5332/837/8772/3451/3606/3551/84674/3449/5595/3725/1535/171389/7099/6885/5970/5585/5594/8517/100506742/4615/3710/8737/5601/6347/11345/3665/4790/596/3553/10379/257397/3439/841/11337/7297/55072/7189/2919/10616/1147/9447/3446/2921/6773/81858/114548/7205/26…
hsa05231	Choline metabolism in cancer	95	0.537119	1.7907	2.99761e-06	1.71031e-05	4.72585e-06	10716	tags=42%, list=20%, signal=34%	80736/126969/8395/255189/5291/6582/6584/1950/1609/3091/8681/2475/204962/5154/5602/6581/8605/57153/5155/208/6580/23396/100137049/5170/6655/6583/56994/5595/3725/1956/5578/2353/5594/207/8526/5601/5159/2885/1120/5130
hsa03018	RNA degradation	75	-0.408672	-2.11253	3.09837e-06	1.71031e-05	4.72585e-06	8248	tags=44%, list=15%, signal=37%	694/167227/10950/4848/56915/9652/115752/340529/23404/57819/51691/3329/5042/1656/55802/27258/132430/10200/25804/26986/51013/51010/9337/8761/170506/57472/2026/51690/118460/11340/84186/11157/23658
hsa04912	GnRH signaling pathway	93	0.546295	1.82111	3.13147e-06	1.71031e-05	4.72585e-06	12812	tags=47%, list=24%, signal=36%	255189/5603/4215/23236/5580/196883/111/2185/3709/8681/776/5602/4214/5332/8605/4313/112/1839/100137049/6655/801/778/1081/2488/5595/3725/1956/2767/5578/5606/91860/5594/107/1958/3710/5601/779/5609/2885/51806/775/5338/4216/2796
hsa05415	Diabetic cardiomyopathy	176	0.47317	1.62741	3.15338e-06	1.71031e-05	4.72585e-06	12937	tags=41%, list=24%, signal=31%	4723/5465/6389/5603/51660/1509/5291/23236/5580/10105/4719/6392/7384/4698/9882/5160/291/2475/1376/25874/5972/5602/7040/7046/5332/5162/6391/4313/1346/4088/183/208/4709/5164/5166/489/7386/1375/2998/6513/4715/4704/1535/5578/4846/1329/3643/4694/2936/4705/5970/347411/4695/4708/6390/207/4711/1636/5499/5601/9945/4718/1351/4790/374291/1537/4713/2997/1337/5293/4720/1327
hsa03320	PPAR signaling pathway	74	0.558857	1.83	3.68151e-06	1.95806e-05	5.41044e-06	6203	tags=39%, list=11%, signal=35%	1962/2710/10999/30/5465/5468/2180/5105/440503/10873/11001/364/79966/8309/33/6342/34/5346/2170/1593/2168/1374/1376/51703/3158/5170/6257/1582/1375
hsa00071	Fatty acid degradation	43	0.643563	1.96747	3.73256e-06	1.95806e-05	5.41044e-06	11195	tags=65%, list=21%, signal=52%	37/1962/35/30/10449/2180/223/125/33/34/36/130/1374/1376/3032/51703/1892/1375/1632/224/217/2182/23305/38/113612/23205/126/10455
hsa00980	Metabolism of xenobiotics by cytochrome P450	75	0.561025	1.84061	3.81266e-06	1.96783e-05	5.43742e-06	11761	tags=53%, list=22%, signal=42%	79799/22977/1559/54577/2948/54578/1555/373156/7364/125/4257/2947/2949/873/2939/130/4258/54600/222/218/4259/2938/1576/54659/374875/7367/119391/54658/54576/221/1543/1544/1577/27294/10941/126/246181/2953/2950/54579
hsa05152	Tuberculosis	176	0.471824	1.62278	3.9136e-06	1.98786e-05	5.49277e-06	14082	tags=43%, list=26%, signal=32%	533/50617/51606/5603/1509/3916/245972/6850/22925/1051/537/9114/7421/8844/842/23365/843/3444/820/3929/8915/3716/3448/5602/7040/527/5878/8772/56848/3451/208/3920/535/7132/10332/4261/10892/3606/801/5869/3449/5595/7879/7099/1378/572/5970/91860/5594/3552/207/4615/7096/5601/54106/4790/8877/51806/596/3553/317/3439/841/10312/3654/8717/7189/2215/3446/810/3109/1594/5533/64170/114609
hsa04217	Necroptosis	132	0.498329	1.69952	4.41614e-06	2.20807e-05	6.10125e-06	13519	tags=45%, list=25%, signal=34%	6609/8878/92421/6774/255189/823/824/148022/7098/11035/6776/3444/9131/5119/291/8681/3454/2746/5834/3716/3448/5602/8743/8605/8772/3451/9825/6778/79643/8837/7132/100137049/27243/57132/124044/3449/7099/2752/3552/8737/5601/197259/596/3553/10379/1540/3439/841/7297/8797/55072/9525/8717/6777/10616/3446/6773/81858/114548
hsa04071	Sphingolipid signaling pathway	119	0.500222	1.69027	5.67935e-06	2.79599e-05	7.72576e-06	12584	tags=43%, list=23%, signal=33%	6609/5525/130367/5526/5523/2205/5603/1509/5291/23236/5521/3827/427/166929/5516/2770/624/81537/5602/5332/8879/56848/208/123099/134/7132/5170/4217/259230/340485/29956/5595/5578/4846/6610/5970/5594/5581/207/55304/5601/9517/5519/4790/8877/596/1901/9294/8717/5338/5293
hsa04014	Ras signaling pathway	227	0.442865	1.53677	6.53915e-06	3.1705e-05	8.76059e-06	10721	tags=34%, list=20%, signal=28%	2264/598/10298/51365/255189/56924/5291/2324/5336/2261/1942/55970/8437/8844/3815/4303/4233/283455/4915/1950/7424/2114/84647/7422/10681/5863/8681/2321/25780/5154/5602/7423/8605/51378/5878/2788/5155/22808/208/7039/100137049/5906/9771/6655/801/7010/3551/5869/4254/5966/10125/5595/2252/1956/4908/5578/3643/572/9462/5970/5058/4914/91860/5594/8517/5899/207/3791/22821/5601/5159/23179/2885/2323/4790/8398/51…
hsa00480	Glutathione metabolism	56	0.583934	1.85717	6.99953e-06	3.34306e-05	9.23739e-06	8012	tags=43%, list=15%, signal=37%	3418/26873/124975/2948/373156/51471/4257/2678/2947/2949/2939/2878/2687/9027/2877/4258/290/2686/4259/2938/50484/79094/2936/119391
hsa04973	Carbohydrate digestion and absorption	45	0.627196	1.94072	8.04653e-06	3.77328e-05	1.04262e-05	4884	tags=36%, list=9%, signal=32%	476/486/481/2542/5291/23236/3098/80201/6523/280/8972/2538/776/6514/5332/208
hsa04714	Thermogenesis	202	0.452649	1.56766	8.13614e-06	3.77328e-05	1.04262e-05	14272	tags=46%, list=26%, signal=34%	4723/11343/5564/6389/5468/28958/5603/2180/57104/196883/10891/4719/6195/6392/7384/63976/4698/5563/111/4881/5593/5346/1374/2475/1376/788/51703/1352/10488/6595/6391/1346/112/27330/123096/656/353500/6598/4709/6655/4217/6196/7386/1375/64764/51422/1353/5562/51103/5571/4715/4704/6197/8110/5606/1329/4694/51548/55811/4705/107/4695/4708/152831/6390/1355/84987/4711/2182/23305/4718/2885/10063/1351/6603/37429…
hsa00220	Arginine biosynthesis	22	0.731767	1.99754	8.97548e-06	4.10307e-05	1.13374e-05	8333	tags=59%, list=15%, signal=50%	2805/435/2806/95/162417/2875/2744/2746/445/4846/27165/384/2752
hsa04070	Phosphatidylinositol signaling system	94	0.529037	1.76483	9.70153e-06	4.37252e-05	1.2082e-05	9297	tags=34%, list=17%, signal=28%	79837/5333/1040/8395/10423/3705/5291/23236/5336/64419/55361/3613/3709/1609/9677/8867/8760/22908/4534/5332/8897/5287/23396/801/3632/3707/5578/9807/91860/5297/8526/3710
hsa05110	Vibrio cholerae infection	49	0.607972	1.89464	1.01135e-05	4.49488e-05	1.24201e-05	7225	tags=43%, list=13%, signal=37%	3784/533/523/8992/50617/51606/525/5336/127124/245972/537/9114/245973/9414/51382/527/535/1080/529/528/5578
hsa03022	Basal transcription factors	44	-0.494972	-2.3699	1.02661e-05	4.50021e-05	1.24348e-05	6548	tags=43%, list=12%, signal=38%	2068/6879/138474/2957/2969/6873/2967/6872/2960/6883/2965/6882/27097/6877/4331/2958/404672/6880/2963
hsa04064	NF-kappa B signaling pathway	102	0.516989	1.73202	1.0466e-05	4.52584e-05	1.25056e-05	14082	tags=52%, list=26%, signal=38%	3554/4055/598/29760/5336/148022/6850/29775/10913/5588/2920/3929/6366/958/8915/7412/10912/8837/7132/10892/5328/959/3551/5971/3383/7099/7185/6885/5970/8517/4615/8737/4616/79092/4791/4790/596/3553/1540/257397/6387/3654/8717/7189/2919/1896/3932/1147/2921/6363/1647/4792/114609
hsa04015	Rap1 signaling pathway	207	0.447995	1.55134	1.1207e-05	4.78166e-05	1.32125e-05	9033	tags=31%, list=17%, signal=26%	7410/7094/2264/10451/5603/5909/5291/23236/2324/196883/2261/1942/9002/135/3815/9564/10411/111/4233/1950/7424/7422/2770/2321/84612/25780/57568/5154/345456/1500/11069/7423/6494/3690/5332/2775/51378/112/5155/260425/7057/22808/208/5906/9771/801/7010/9732/4254/25865/64411/5595/2252/1956/5578/5606/3643/23094/91860/5594/107/26037/5899/207/3791
hsa01240	Biosynthesis of cofactors	149	0.482227	1.65316	1.1369e-05	4.78695e-05	1.32271e-05	12241	tags=42%, list=23%, signal=33%	79799/4337/9104/122481/55163/80347/54577/5313/54578/50808/158067/8566/112724/204/7364/6470/9249/125061/55191/554235/211/5315/6697/4143/326625/93100/53354/349565/54600/1352/64802/212/9054/145226/4338/51109/5372/205/2677/224/54659/217/1738/210/7367/80025/54658/8564/54576/5805/1355/203/441024/29925/10201/2235/10941/84274/5498/54579/2356/29926/493911
hsa04910	Insulin signaling pathway	137	0.483298	1.65071	1.32089e-05	5.48943e-05	1.51682e-05	13989	tags=47%, list=26%, signal=35%	5770/5564/10211/5105/5313/5291/2203/2319/10891/3098/80201/8660/5792/32/5563/369/2538/5834/2475/5602/5575/2872/9021/208/9322/5170/6655/801/3551/51422/3632/5562/2998/5595/5571/79660/8651/3643/5257/572/5509/91860/23433/5594/207/5499/5601/2885/10580/51806/5106/57818/2889/2997/5293/23265/5261/89801/25759/810/3991/57521/10603/673
hsa00410	beta-Alanine metabolism	30	0.680054	1.98349	1.48568e-05	6.09509e-05	1.68417e-05	9443	tags=60%, list=17%, signal=50%	1962/55748/35/23417/223/4329/84735/8639/51733/222/218/1807/1892/224/217/54498/57571/221
hsa00620	Pyruvate metabolism	47	0.594738	1.84861	1.88432e-05	7.63267e-05	2.10903e-05	11094	tags=55%, list=21%, signal=44%	84532/197257/5105/5313/223/125/10873/5160/32/92483/130/5315/5162/55902/5091/1737/4190/98/224/217/1738/3029/38/3945/126/5106
hsa00260	Glycine, serine and threonine metabolism	38	0.633411	1.91202	2.05762e-05	8.23047e-05	2.27421e-05	4547	tags=37%, list=8%, signal=34%	132158/55349/113675/29958/275/669/6470/64902/8639/1610/189/2731/211/212
hsa04922	Glucagon signaling pathway	102	0.509067	1.70547	2.30119e-05	9.0911e-05	2.51201e-05	11218	tags=42%, list=21%, signal=33%	5465/5564/5105/2642/5211/2203/23236/10891/5160/32/92483/5563/5214/3709/1374/2538/23235/5315/5834/200186/6514/10488/5332/5162/208/801/1375/64764/51422/5562/2998/150094/5571/6513/5213/5257/91860/207/3710/3945/51806/5106/57818
hsa04210	Apoptosis	135	0.481267	1.64279	2.56797e-05	0.000100214	2.76906e-05	14025	tags=48%, list=26%, signal=36%	10039/598/5783/1509/823/5291/824/63970/7277/842/27429/843/1512/9131/3709/8722/5602/10018/8743/4170/1519/10912/8772/578/8837/208/7132/9451/5170/143/153090/4217/3551/51807/5595/3725/7185/572/5970/4914/2021/2353/2081/5594/8517/207/100506742/3710/8737/5601/4616/79861/4790/596/1649/317/841/8797/8717/5293/1147/1647/4792/6709/839
hsa00830	Retinol metabolism	67	0.555935	1.80629	2.74305e-05	0.000105756	2.92221e-05	15819	tags=60%, list=29%, signal=42%	79799/54884/1559/54577/54578/1555/112724/7364/125/1551/9249/130/8694/54600/1562/145226/1576/51109/54659/7367/317749/54658/54576/1543/1544/1577/8608/10941/126/54579/220/54657/10901/9227/10170/53630/29785/50700/5959/10720
hsa04140	Autophagy - animal	135	0.480026	1.63856	2.90503e-05	0.000110668	3.05793e-05	12701	tags=44%, list=24%, signal=34%	115201/8878/58528/598/1509/23710/5291/8673/58476/5580/3916/84971/8660/64798/5563/5588/55062/53349/64419/5516/3091/9776/2475/203228/5602/79065/118471/8897/22808/8837/208/3920/9451/5170/5562/5595/7879/60673/26100/81671/6885/572/6794/2081/5594/55102/207/30849/23192/5601/11345/596/7405/23130/11337/8408/7189/5293/55014
hsa00051	Fructose and mannose metabolism	29	0.667347	1.94026	2.99945e-05	0.000112921	3.12017e-05	12027	tags=55%, list=22%, signal=43%	5211/2203/3098/5208/229/80201/5209/5214/55556/5372/5213/2762/29925/3795/29926/231
hsa04919	Thyroid hormone signaling pathway	121	0.486542	1.64807	3.08043e-05	0.000114621	3.16715e-05	9113	tags=35%, list=17%, signal=29%	476/486/6548/5333/481/10231/5211/5291/23236/5336/4855/1733/5208/842/9882/5214/1827/3685/3091/2475/4851/3690/10025/4625/5332/208/5170/2099/489/6257/4624/5595/6513/5213/5578/8850/483/572/5594/7068/207/54361
hsa04926	Relaxin signaling pathway	128	0.485464	1.6486	3.24999e-05	0.000118877	3.28476e-05	10721	tags=38%, list=20%, signal=30%	5603/1285/5291/23236/1286/196883/55970/1284/111/1906/7424/1282/7422/10681/2770/5602/7040/7423/7046/10488/5332/2775/4313/2788/112/208/408/6655/1288/64764/339403/5595/3725/1956/5578/4846/5970/2353/5594/107/59350/207/5601/5609/1287/2885/4790/2783
hsa04918	Thyroid hormone synthesis	75	0.53837	1.76628	3.26912e-05	0.000118877	3.28476e-05	9297	tags=36%, list=17%, signal=30%	476/486/481/23236/196883/7849/6906/389434/4036/111/7276/2878/3709/53905/2877/5172/10488/5332/112/1081/64764/5578/483/2936/433/107/3710
hsa04935	Growth hormone synthesis, secretion and action	119	0.483354	1.63327	3.423e-05	0.00012211	3.3741e-05	10128	tags=35%, list=19%, signal=29%	6774/5603/5291/23236/5336/196883/8660/9564/6776/3483/111/6755/3726/3709/2770/2475/776/5602/4214/10488/5332/112/9021/208/2690/6655/778/64764/5595/2767/8651/5578/5606/55811/2353/5594/107/207/3710/5601/779/2885
hsa00140	Steroid hormone biosynthesis	60	0.564549	1.8115	3.43435e-05	0.00012211	3.3741e-05	13277	tags=53%, list=25%, signal=40%	79799/54577/54578/79154/3291/7364/1551/1312/7923/1586/3294/220074/54600/1576/54659/374875/1583/9420/3284/7367/1585/54658/54576/1543/1544/1577/6820/10941/54579/54657/412/51144
hsa00360	Phenylalanine metabolism	17	0.745783	1.93259	3.47348e-05	0.000122144	3.37504e-05	4416	tags=47%, list=8%, signal=43%	2805/2806/10249/1644/8639/5053/222/218
hsa00330	Arginine and proline metabolism	49	0.587306	1.83024	4.08544e-05	0.000142102	3.92651e-05	8040	tags=47%, list=15%, signal=40%	2805/55748/112817/1160/79814/2806/8659/223/84735/5625/1610/58510/29920/548596/224/6303/26/217/54498/1159/4846/1152/384
hsa05144	Malaria	50	0.586084	1.83473	4.19138e-05	0.000144219	3.98501e-05	10845	tags=50%, list=20%, signal=40%	6382/2532/975/6403/5175/4233/2995/958/3039/7040/7412/6401/7057/3606/959/3383/7099/1378/7060/3040/1440/4615/6347/54106/3553
hsa05132	Salmonella infection	249	0.423849	1.47542	4.30224e-05	0.000146459	4.0469e-05	14575	tags=41%, list=27%, signal=30%	653857/10392/1785/83547/79792/5603/9842/5291/89953/4646/5420/26999/7277/83657/112574/147700/11035/257364/388/9267/51626/64837/345456/5602/2317/8743/57617/6990/9648/5878/837/8772/578/208/5287/1639/7132/10120/3606/3551/5869/51176/51807/7100/5595/3725/7879/10006/7099/5606/127829/6885/5970/5585/5058/8976/2353/5594/23339/8517/207/4615/79443/8737/29109/5601/81873/5609/54106/197259/79861/23207/4790/596/…
hsa05205	Proteoglycans in cancer	203	0.437571	1.5153	4.46648e-05	0.000149531	4.13177e-05	10128	tags=33%, list=19%, signal=27%	7410/3549/5829/6385/6382/6548/288/6774/10451/5603/9138/5291/8323/5336/3693/2064/2066/3673/54776/23365/369/4233/2017/3709/3685/7422/4478/858/3091/7855/89780/2475/7040/2317/3690/4313/11211/7057/22808/3236/208/1839/287/2065/5170/5328/6655/2099/7477/5595/7484/1956/7476/5578/7099/3339/5058/5594/207/3791/54361/3710/1026/5499/7078/5777/2885
hsa00500	Starch and sucrose metabolism	34	0.650356	1.93635	4.48592e-05	0.000149531	4.13177e-05	12452	tags=56%, list=23%, signal=43%	11181/57733/3098/80201/2548/280/5167/8972/2538/5834/5169/2595/2998/2632/283209/57818/5236/2997/55276
hsa04150	mTOR signaling pathway	152	0.465469	1.5972	4.58802e-05	0.000151357	4.18224e-05	13989	tags=45%, list=26%, signal=34%	58528/51719/523/51606/220441/525/5291/8323/127124/6195/64798/245973/55437/5563/2887/51382/7855/89780/2475/64900/6520/27330/11211/208/7132/84219/5170/57600/6655/3551/6196/529/5562/7477/79109/528/5595/7484/81617/7476/5578/6197/3643/6794/10641/83667/5594/1855/10542/207/54361/6249/9296/2885/526/80326/8408/5293/51256/9681/79726/1147/9550/6446/3480/57521/7475/4041/673
hsa04620	Toll-like receptor signaling pathway	101	0.501011	1.678	4.92376e-05	0.000160776	4.44249e-05	14082	tags=48%, list=26%, signal=35%	5603/5291/54472/148022/7098/3444/6696/3663/3929/3454/958/3448/5602/8772/3451/208/3551/7100/3449/5595/3725/7099/5606/6885/5970/2353/5594/8517/207/4615/7096/8737/5601/5609/54106/3665/4790/3553/3439/841/3654/7189/5293/1147/3446/1326/4792/114609
hsa05323	Rheumatoid arthritis	89	0.505064	1.67566	6.86987e-05	0.000220541	6.09389e-05	13462	tags=44%, list=25%, signal=33%	533/523/8992/8741/50617/51606/525/127124/245972/537/9114/245973/2920/51382/7422/2321/7040/527/535/3606/7010/3600/529/528/3383/3725/7099/2353/3552/9296/6347/3553/526/6387/10312/2919/9550/2921/3109
hsa05131	Shigellosis	217	0.433551	1.50474	6.94456e-05	0.000220541	6.09389e-05	14190	tags=41%, list=26%, signal=30%	3554/8878/653857/10392/7094/58528/5829/598/5333/81/5603/23710/823/10318/5291/824/23236/5336/5580/831/3098/80201/9564/4303/5588/55062/2017/3709/9267/92610/2475/8915/345456/5602/5332/837/208/7132/10892/3606/3551/1729/25851/7100/10241/5595/826/3725/1956/7099/26100/6885/5970/8976/5594/8517/5581/207/4615/30849/3710/8737/5601/81873/11345/3678/4790/596/3553/257397/10095/11337/55072/8717/7189/5293/9181/1…
hsa04961	Endocrine and other factor-regulated calcium reabsorption	53	0.575492	1.8145	6.96081e-05	0.000220541	6.09389e-05	7423	tags=36%, list=14%, signal=31%	1785/476/486/9365/481/23236/7421/5745/161/56302/624/5332/6546/112/793/1173/2099/5578/483
hsa03050	Proteasome	45	-0.446096	-2.13208	8.0154e-05	0.000251463	6.94833e-05	9904	tags=38%, list=18%, signal=31%	5721/5689/5688/5707/3458/5717/5701/5706/5685/5718/5684/5713/5700/5693/10213/5682/5695
hsa00983	Drug metabolism - other enzymes	79	0.519422	1.71218	8.16494e-05	0.000253668	7.00925e-05	13704	tags=51%, list=25%, signal=38%	79799/54577/2948/54578/151531/7364/4257/2947/10/2949/7378/51733/2939/1066/7084/7172/4258/54600/3614/8824/1807/4353/4259/2938/1576/50484/54659/7367/119391/54658/54576/10201/10941/2953/2950/54579/54657/978/653689/2940
hsa00520	Amino sugar and nucleotide sugar metabolism	46	0.580143	1.79843	9.07924e-05	0.000279361	7.71919e-05	13390	tags=46%, list=25%, signal=34%	1727/3098/80201/2592/51706/2582/5973/91373/27159/5372/2584/3073/2762/29925/51700/9945/55577/29926/5236/55276/51167
hsa00640	Propanoate metabolism	33	0.633155	1.87689	9.38922e-05	0.000286148	7.90671e-05	7337	tags=48%, list=14%, signal=42%	5095/1962/35/84532/8802/23417/4329/32/92483/1629/55902/1892/84693/8801/1738/79611
hsa00340	Histidine metabolism	21	0.710987	1.92093	0.000102354	0.000308992	8.53795e-05	9443	tags=71%, list=17%, signal=59%	55748/223/3176/84735/443/144193/222/218/10841/3034/224/26/217/57571/221
hsa00250	Alanine, aspartate and glutamate metabolism	35	0.619173	1.84712	0.000103727	0.00031021	8.5716e-05	10426	tags=51%, list=19%, signal=42%	2805/435/2806/8659/2875/80150/64902/189/339983/2744/443/2746/445/8528/27165/2752/9945/284716
hsa03420	Nucleotide excision repair	46	-0.438705	-2.11444	0.000122522	0.000359703	9.93916e-05	7372	tags=39%, list=14%, signal=34%	5111/2068/5983/5424/2967/5426/1161/8450/2965/5982/5985/6117/9978/4331/5427/404672/5887/5984
hsa00350	Tyrosine metabolism	36	0.612375	1.83863	0.000122524	0.000359703	9.93916e-05	4416	tags=33%, list=8%, signal=31%	2805/3081/2806/125/1312/1644/8639/130/220074/2184/222/218
hsa05222	Small cell lung cancer	92	0.50429	1.6778	0.000135202	0.000392571	0.000108473	13923	tags=52%, list=26%, signal=39%	3912/598/1285/22798/5291/1286/3911/3675/3673/10319/1284/842/3918/1282/3685/9618/3915/3655/10912/578/208/1288/3551/6257/2272/3914/7185/5970/8517/207/3909/1026/4616/1287/3674/4790/284217/596/317/3908/7189/5293/5747/1147/595/1647/4792/5915
hsa04721	Synaptic vesicle cycle	78	0.521303	1.71644	0.000136173	0.000392571	0.000108473	6563	tags=32%, list=12%, signal=28%	6540/1785/533/523/8992/50617/51606/6809/525/6505/127124/245972/9114/10815/161/8775/245973/51382/527/535/6539/1173/440279/529/528
hsa00604	Glycosphingolipid biosynthesis - ganglio series	15	0.749262	1.89575	0.000148383	0.000423952	0.000117145	8419	tags=67%, list=16%, signal=56%	2720/256435/8705/29906/6483/9197/30815/3073/27090/6482
hsa04923	Regulation of lipolysis in adipocytes	54	0.561457	1.77822	0.000170633	0.000483209	0.000133518	8980	tags=39%, list=17%, signal=32%	11343/5733/5291/57104/196883/8660/364/111/4881/5593/5346/2770/112/208/134/4886/1081/5742/3643/107/207
hsa04640	Hematopoietic cell lineage	94	0.498909	1.66432	0.000174491	0.000489799	0.000135339	10845	tags=38%, list=20%, signal=31%	3554/1604/966/2814/928/3675/3673/2811/3815/7850/100133941/3574/3566/290/3690/3655/3672/912/930/4311/933/4254/3590/2815/1378/7066/3552/1380/1440/3568/3565/2323/947/3674/3678/3553
hsa00760	Nicotinate and nicotinamide metabolism	34	0.627745	1.86903	0.000183713	0.000511201	0.000141253	8783	tags=50%, list=16%, signal=42%	4860/5167/10135/54981/55191/554235/51547/93100/5169/349565/23530/64802/23408/84618/4837/51548/23410
hsa00601	Glycosphingolipid biosynthesis - lacto and neolacto series	27	0.654438	1.88488	0.000190192	0.000524667	0.000144974	11208	tags=59%, list=21%, signal=47%	53947/2683/10402/10678/2528/28/2651/2525/2523/6484/2524/10331/2526/10690/8702/8703
hsa05146	Amoebiasis	101	0.483332	1.6188	0.000192002	0.000525134	0.000145103	13729	tags=43%, list=25%, signal=32%	3554/3912/81/1285/22798/5291/23236/1286/3911/10319/1284/3918/7850/2920/1282/7040/3915/5332/912/5878/1288/5869/735/2767/7879/5578/7099/3914/5970/384/107/3909/1287/4790/284217/3553/3908/2919/5293/731/5747/2921/733
hsa04930	Type II diabetes mellitus	46	0.568634	1.76276	0.000194566	0.000527637	0.000145794	12584	tags=50%, list=23%, signal=38%	5313/5291/5580/3098/80201/8660/5315/2475/3767/776/6514/5602/9021/3551/5595/8651/3643/5594/5581/5601/3651/775/5293
hsa00860	Porphyrin and chlorophyll metabolism	41	0.590938	1.80052	0.000197511	0.000531122	0.000146757	12975	tags=54%, list=24%, signal=41%	79799/54577/54578/7364/211/326625/54600/1352/212/54659/210/7367/54658/54576/1355/2235/10941/5498/54579/54657/644/3163
hsa00052	Galactose metabolism	30	0.642034	1.8726	0.000211976	0.000565268	0.000156193	7057	tags=50%, list=13%, signal=43%	2683/5211/2720/3098/80201/2592/2548/2582/5214/8972/130589/2538/2595/2584/5213
hsa04625	C-type lectin receptor signaling pathway	104	0.478646	1.60675	0.000226035	0.000597183	0.000165011	13959	tags=45%, list=26%, signal=34%	9261/5603/5291/5336/5580/6850/8844/23365/3709/602/4772/8915/5602/22808/208/10332/10892/801/3551/5971/5595/3725/6361/5970/5058/91860/5594/8517/207/3710/5601/4791/4790/51806/3553/10379/1540/841/5293/1147/3659/810/6773/114548/5533/4792/64170
hsa02010	ABC transporters	45	0.576796	1.78477	0.000227676	0.000597183	0.000165011	11930	tags=53%, list=22%, signal=42%	1672/368/64240/64241/8714/10057/5826/154664/10257/5244/5243/11194/1080/89845/5825/23457/9429/64137/24/215/20/1244/9619/23460
hsa04810	Regulation of actin cytoskeleton	216	0.420102	1.45723	0.00023948	0.000623038	0.000172155	10796	tags=31%, list=20%, signal=25%	79837/7410/653857/5829/221178/2264/6548/3696/10451/10298/8395/81/4638/56924/9138/5291/3691/3693/3827/85477/2261/3675/3673/26999/55970/54776/9564/23365/4627/3985/369/1950/3645/3685/4478/54961/624/89846/5154/345456/3690/3655/3672/5155/22808/23396/3694/4629/6655/1729/5595/2252/1956/10458/5058/8976/5594/623/79784/5499/8874/1129/5159/81873/3674/3695/3678/3680
hsa04913	Ovarian steroidogenesis	51	0.552067	1.73116	0.000243507	0.000628405	0.000173638	9597	tags=39%, list=18%, signal=32%	255189/196883/111/1586/3294/8681/8605/112/100137049/122970/1081/2488/1583/9210/1573/3643/3284/3973/107/1543
hsa04630	JAK-STAT signaling pathway	161	0.43792	1.5064	0.000262025	0.000670784	0.000185348	13591	tags=39%, list=25%, signal=29%	598/6774/5291/1154/3572/6776/50604/3444/1950/3574/56832/3566/3454/2475/5154/3716/3448/29949/4170/3953/3976/5155/4352/3451/9021/6778/208/2690/3598/2670/6655/3600/9180/10254/3590/3449/1956/8651/1489/2273/7066/3952/1270/338376/207/1440/1026/3568/5159/5777/3565/2885/596/10379/3439/7297/2057/6777/5293/3570/3446/6773/595
hsa04022	cGMP-PKG signaling pathway	163	0.443451	1.52531	0.000298778	0.000758802	0.000209669	10850	tags=33%, list=20%, signal=27%	476/486/481/4638/23236/5138/196883/3827/10105/8660/111/4881/5593/3709/291/151/4772/2770/624/776/1259/10488/4625/5332/6546/112/4205/208/134/801/489/778/4624/64764/5595/2767/4846/483/3643/572/91860/5594/107/3779/5581/207/3710/5499/9569/779/3764/51806/152/4209
hsa05142	Chagas disease	101	0.474604	1.58956	0.000395144	0.000995638	0.00027511	12584	tags=42%, list=23%, signal=32%	5603/5291/23236/5521/3827/148022/5516/2770/624/5602/7040/7046/5332/2775/8772/8837/208/7132/3551/5054/5595/3725/2767/7099/5970/2353/5594/107/8517/207/4615/1636/5601/6347/54106/5519/4790/3553/841/3654/7189/5293
hsa04066	HIF-1 signaling pathway	107	0.476182	1.59831	0.000403569	0.0010014	0.000276704	10769	tags=38%, list=20%, signal=31%	4055/6774/5211/5291/5336/3098/229/2064/80201/5209/5160/92483/5214/1906/1950/7422/3091/2321/2475/5162/51378/2872/208/7010/5054/5595/6513/1956/5213/5578/7099/4846/3643/5970/5594/207/1026/54583/3945/4790/596
hsa05167	Kaposi sarcoma-associated herpesvirus infection	191	0.419419	1.44796	0.000403691	0.0010014	0.000276704	13864	tags=39%, list=26%, signal=29%	6774/9261/5603/23710/5291/5336/148022/6850/3572/7098/55970/842/3444/2920/3709/1827/7422/10681/3091/4772/3454/2475/3716/3448/5602/8772/2788/5155/578/3451/208/7132/801/3551/51176/3449/3383/5595/7538/3725/3133/5970/91860/2353/5594/8517/207/3107/3710/1026/5601/5609/11345/3665/4790/51806/2783/10379/3439/841/11337/7297/8717/2919/5293/1147/3446/810/2921/6773/8678/595/5533/4792
hsa04723	Retrograde endocannabinoid signaling	140	0.449562	1.53489	0.000424057	0.00104383	0.000288428	11871	tags=34%, list=22%, signal=27%	4723/57406/11343/5603/2166/23236/196883/4719/55970/4698/2564/3765/111/3709/10681/2770/776/5602/5332/2775/2788/112/4709/2570/778/3762/5595/4715/4704/5578/4694/4705/200959/5594/107/4695/4708/3710/4711/5601/4718/779/2783/374291/55879/222236/775/4713
hsa00230	Purine metabolism	121	0.453648	1.53665	0.000456607	0.00109971	0.000303867	13338	tags=43%, list=25%, signal=32%	122481/5313/4860/5138/196883/50808/5148/158067/204/22875/3000/5158/955/5167/27115/5152/111/4881/2766/8622/5315/5169/3614/957/956/112/51292/50484/205/131870/2272/84618/5136/646625/374659/55811/107/84284/203/9583/10201/5153/9060/377841/10846/5151/5236/55276/4907/5149/2986/8654
hsa00053	Ascorbate and aldarate metabolism	30	0.629125	1.83495	0.000456658	0.00109971	0.000303867	12902	tags=60%, list=24%, signal=46%	79799/9104/9365/54577/54578/223/7364/55586/54600/224/54659/217/7367/54658/54576/10941/54579/54657
hsa04380	Osteoclast differentiation	125	0.458667	1.55571	0.000457066	0.00109971	0.000303867	13864	tags=45%, list=26%, signal=33%	3554/8878/5468/5603/29760/5291/5336/6850/2355/140885/3726/4772/4982/3454/3716/5602/7040/3690/7046/3727/9021/208/7132/2354/3551/5971/5595/3725/1535/8651/353514/6885/5970/2353/5594/8517/3552/207/5601/5609/2885/4791/4790/3553/10379/1540/7297/7189/5293/2215/3932/1147/11027/6773/5533/4792
hsa05161	Hepatitis B	161	0.430739	1.4817	0.000471686	0.00112641	0.000311246	14272	tags=43%, list=26%, signal=32%	6774/5603/5291/148022/7098/537/842/6776/843/3444/369/2185/57506/4772/3454/3716/3448/5602/4214/7040/7046/10488/8772/4088/3451/6778/208/6655/3551/64764/3449/5595/3725/5578/7099/3339/5606/6885/572/5970/2353/5594/8517/207/100506742/4615/1026/5601/5609/2885/3665/4790/596/317/3439/841/7297/3654/6554/7189/6777/5293/1147/3446/6773/4792/673/114609/148327
hsa04261	Adrenergic signaling in cardiomyocytes	149	0.442809	1.51803	0.000491969	0.00116615	0.000322225	10769	tags=32%, list=20%, signal=26%	5525/476/5526/3784/486/6548/5523/481/5603/23236/5521/196883/5502/4634/10411/111/5516/2770/776/11069/10488/4625/5332/6546/112/183/208/801/489/778/4624/64764/1390/5595/5578/483/91860/5594/107/207/5499/779/3753/93589/5519/55799/51806/596
hsa04068	FoxO signaling pathway	130	0.449064	1.52824	0.000502172	0.00118158	0.00032649	13989	tags=45%, list=26%, signal=34%	5564/6774/847/5603/5105/10110/23710/51701/5291/604/80854/8660/114907/4303/6648/5563/369/1950/2538/5602/10018/7040/8743/7046/10912/4088/208/5170/6655/3551/26260/51422/5562/5595/5571/1956/3643/9454/6794/5594/23678/207/1026/5601/4616/2885/11345/5106/1901/57818/11337/5293/1147/6446/3480/595/2309/1647/673
hsa04020	Calcium signaling pathway	238	0.403941	1.40283	0.000536869	0.001254	0.0003465	10697	tags=29%, list=20%, signal=23%	2264/5333/4638/5733/23236/2324/5336/196883/10105/4485/2064/2261/2066/5731/8912/135/4233/2185/4915/1950/7424/3709/53373/7422/291/4486/2321/624/5154/776/7423/80228/5332/6546/56848/5155/6786/55283/2065/801/489/778/5025/5136/2252/1956/2767/3707/5578/4846/552/444/5257/3973/4914/91860/107/3791/623/3710/56413/1129/5159/779/219931/8877/5153/51806
hsa05410	Hypertrophic cardiomyopathy	90	0.478911	1.59104	0.000575343	0.00133413	0.000368641	11750	tags=42%, list=22%, signal=33%	5564/3696/3691/3693/4634/3675/3673/5563/1906/3685/776/7040/3690/4625/3655/6546/3672/183/3694/489/778/4624/51422/5562/5571/6444/1636/779/93589/3674/3695/3678/55799/284217/2010/3680/775/3908
hsa05135	Yersinia infection	134	0.447127	1.52603	0.00058451	0.00133927	0.000370062	14190	tags=43%, list=26%, signal=32%	7410/653857/5829/10451/8395/5603/9138/5291/148022/6195/9564/23365/2185/4772/5602/64283/27330/208/23396/3606/3551/6196/5595/3725/6197/7099/10458/5606/6885/5970/5585/8976/2353/5594/8517/207/4615/8874/5601/81873/5609/6347/147179/3678/4790/3553/10095/3654/7189/5293/3932/5747/1147/3984/114548/4792/382/63916
hsa00120	Primary bile acid biosynthesis	17	0.698672	1.8105	0.000588828	0.00133927	0.000370062	7231	tags=53%, list=13%, signal=46%	51302/8309/6342/1593/23600/3295/10005/1582/9420
hsa05212	Pancreatic cancer	76	0.496648	1.62953	0.000590117	0.00133927	0.000370062	13989	tags=50%, list=26%, signal=37%	598/6774/5291/2064/842/369/1950/7422/2475/3716/5602/7040/7046/10912/4088/578/208/7039/3551/5595/1956/572/5970/5594/8517/5899/207/1026/5601/4616/4790/10928/5338/5293/1147/595/1647/673
hsa04664	Fc epsilon RI signaling pathway	67	0.512584	1.66544	0.00061406	0.0013838	0.000382365	10128	tags=36%, list=19%, signal=29%	7410/10451/255189/2205/5603/5291/5336/6850/8681/5602/8605/208/100137049/5170/6655/5595/5578/5606/5594/207/5601/5609/3565/2885
hsa04924	Renin secretion	67	0.511101	1.66062	0.000661661	0.00148064	0.000409124	12128	tags=39%, list=22%, signal=30%	358/23236/111/4881/5593/1906/3709/2770/5972/776/5332/112/183/134/801/778/5136/1907/91860/3710/1636/779/5153/51806/775/4878
hsa04012	ErbB signaling pathway	83	0.482053	1.59836	0.000674805	0.00149957	0.000414354	10128	tags=36%, list=19%, signal=29%	10298/56924/5291/5336/685/2064/2066/6776/369/1950/2475/5602/208/7039/1839/2065/6655/5595/3725/1956/5578/572/5058/5594/374/207/1026/5601/5609/2885
hsa04722	Neurotrophin signaling pathway	118	0.454178	1.53484	0.000788597	0.00174035	0.000480887	13989	tags=47%, list=26%, signal=35%	9261/5603/4215/5291/5336/5580/6272/6195/4915/10019/5602/4214/27330/208/25970/5170/5906/6655/4217/801/3551/4794/6196/5595/5664/3725/4908/6197/11213/572/5970/4914/91860/5594/207/11108/5601/5609/2885/57498/5663/4790/51806/596/396/2889/3654/7189/5293/25759/810/2309/4792/10603/673
hsa04925	Aldosterone synthesis and secretion	98	0.465292	1.55251	0.000900013	0.00197263	0.000545069	15293	tags=45%, list=28%, signal=32%	476/481/23236/5138/196883/8912/111/4881/4158/3709/3164/776/10488/5332/112/183/801/778/64764/25865/3762/1583/2767/5578/483/3284/91860/1585/107/5581/3710/779/51806/775/4878/747/57172/810/3991/148327/3777/1589/115/163688
hsa05163	Human cytomegalovirus infection	220	0.407807	1.41375	0.000949928	0.00206787	0.000571386	15804	tags=41%, list=29%, signal=29%	3554/6376/5829/6774/5603/9138/5733/5291/23236/196883/5731/55970/842/9564/23365/111/3444/2185/3709/3685/7422/10681/4772/2770/2475/3716/3448/3690/10488/5332/2775/8772/2788/112/578/3451/208/7132/6655/6892/801/3551/64764/3449/5595/1956/2767/5578/3133/5970/9826/91860/5594/107/8517/207/3107/3710/1026/8737/2885/6347/4790/51806/2783/3553/6387/3439/841/8717/5293/3570/5747/1147/3446/810/595/5533/4792/3579/…
hsa00561	Glycerolipid metabolism	53	0.535871	1.68958	0.000980561	0.00212013	0.000585826	6840	tags=30%, list=13%, signal=26%	2710/132158/10555/11343/3990/57104/223/56894/346606/1609/1056/8694/64900/224/217/116255
hsa04614	Renin-angiotensin system	23	0.625465	1.72423	0.000999281	0.00214611	0.000593003	4869	tags=43%, list=9%, signal=40%	59272/5476/10159/4012/2028/5972/290/5547/4311/183
hsa01210	2-Oxocarboxylic acid metabolism	19	0.679883	1.80162	0.00102288	0.00218214	0.000602959	7432	tags=53%, list=14%, signal=45%	2805/3418/2806/95/162417/2875/50/48/1431/3419
hsa04710	Circadian rhythm	30	0.614222	1.79148	0.00110272	0.00233689	0.000645719	10153	tags=53%, list=19%, signal=43%	5564/8553/6097/4862/1408/5563/26224/406/9572/6095/51422/5562/5571/5187/79365/1453
hsa05133	Pertussis	76	0.486017	1.59465	0.00124299	0.00261683	0.000723071	16574	tags=53%, list=31%, signal=37%	10392/5603/148022/716/721/720/2770/710/5602/715/801/5595/3725/7099/5970/91860/2353/5594/3552/4615/5601/3678/4790/51806/3553/725/3654/7189/3659/810/114548/114609/840/163688/6374/3569/4843/3688/3593/51135
hsa00380	Tryptophan metabolism	40	0.555225	1.68523	0.00126497	0.00264568	0.000731043	10219	tags=48%, list=19%, signal=39%	1962/847/223/130013/1644/64577/125061/11185/1892/224/26/217/1738/8564/55526/1543/38/1544/1743
hsa04145	Phagosome	149	0.429353	1.47189	0.0013954	0.00289952	0.000801184	7331	tags=26%, list=14%, signal=22%	533/523/83547/8992/50617/51606/525/3916/3693/127124/245972/22925/537/9341/3673/7277/9114/245973/51382/3685/3690/715/527/5878/4353/7057/3920/535/10332/5869/529/51807/528/7879/1535/6441/7099/3133
hsa03430	Mismatch repair	23	-0.516957	-2.03652	0.00143737	0.00296748	0.000819961	7372	tags=43%, list=14%, signal=38%	5111/5983/5424/6742/5982/5985/6117/4436/2956/5984
hsa01212	Fatty acid metabolism	52	0.523931	1.64898	0.00162817	0.00333453	0.000921384	10922	tags=54%, list=20%, signal=43%	37/1962/35/30/10449/2180/197322/79966/33/6342/7923/34/36/79993/1374/1376/3032/3295/51703/1892/64834/1375/2182/23305/38/23205/27349/84869
hsa04917	Prolactin signaling pathway	70	0.487275	1.58748	0.00163601	0.00333453	0.000921384	13623	tags=46%, list=25%, signal=34%	6774/5603/5291/1154/2592/6776/1586/6514/5602/9021/208/6655/2099/1081/5595/8651/5970/3973/2353/5594/2001/207/5601/2885/4790/6777/5293/2100/25759/3659/595/2309
hsa05010	Alzheimer disease	339	0.377437	1.3293	0.00166594	0.00337405	0.000932304	14282	tags=37%, list=26%, signal=28%	25825/4723/322/6389/823/5291/8323/824/23236/10105/89953/4719/8660/7277/6392/7384/147700/4698/842/57142/369/55062/3709/291/7855/64837/89780/83464/9776/2475/50507/776/5602/5332/6391/8772/1346/4311/11211/208/7132/9451/4709/351/4217/801/3551/489/778/7386/51807/7477/5595/5664/7484/4715/4704/7476/60673/1329/3643/102/26100/4694/572/4705/5970/91860/2081/5594/4695/55102/4708/1855/3552/6390/207/100506742/3…
hsa00040	Pentose and glucuronate interconversions	33	0.581598	1.72405	0.0017554	0.00350014	0.000967145	12902	tags=52%, list=24%, signal=39%	79799/9365/54577/54578/7364/51084/54600/54659/51181/7367/54658/54576/27294/10941/54579/231/54657
hsa04659	Th17 cell differentiation	105	0.450149	1.51139	0.00175712	0.00350014	0.000967145	13864	tags=40%, list=26%, signal=30%	3554/6774/5603/6097/3572/6776/5588/2625/3091/3566/4772/2475/3716/5602/7040/7046/4088/6778/6095/3551/4794/6257/5595/3725/3556/5914/5970/2353/5594/8517/5601/3565/4790/3553/7297/6777/3570/3932/1147/3109/5533/4792
hsa04972	Pancreatic secretion	100	0.460962	1.5427	0.00176603	0.00350014	0.000967145	10936	tags=31%, list=20%, signal=25%	476/3784/760/486/6548/481/23236/8671/196883/280/111/3709/6522/1056/84647/6343/5332/112/1080/5906/489/5578/483/51032/107/7220/3710/9545/5646/219931/1811
hsa04613	Neutrophil extracellular trap formation	108	0.458201	1.53976	0.00177931	0.00350014	0.000967145	10934	tags=37%, list=20%, signal=30%	79885/79792/5603/5291/23236/5336/10105/6850/6403/2811/820/291/1184/2475/1182/3690/5332/1183/10013/837/4353/208/10014/5595/7450/1535/5578/51564/7099/1378/6885/5970/2244/5594/207/2243/9759/3674/4790/83933
hsa00030	Pentose phosphate pathway	30	0.602948	1.7586	0.00178289	0.00350014	0.000967145	7057	tags=37%, list=13%, signal=32%	132158/9104/5211/2203/51071/229/64080/5214/8277/414328/5213
hsa00650	Butanoate metabolism	28	0.604653	1.75219	0.00185928	0.00361817	0.000999757	11547	tags=54%, list=21%, signal=42%	1962/35/3155/622/56898/6296/348158/123876/1892/3158/54988/65985/38/5019/142827
hsa05221	Acute myeloid leukemia	67	0.496045	1.6117	0.00186562	0.00361817	0.000999757	13989	tags=46%, list=26%, signal=34%	6774/3728/5291/3815/6776/369/2475/4353/208/1053/6655/3551/51176/5595/572/5914/5970/5594/8517/207/5467/5371/7704/2885/4790/6777/5293/11040/1147/595/673
hsa00511	Other glycan degradation	17	0.66534	1.72413	0.00195769	0.00377385	0.00104277	15081	tags=76%, list=28%, signal=55%	57704/2720/2629/4758/2517/64772/3073/4126/4123/4125/23324/10825/175
hsa04662	B cell receptor signaling pathway	79	0.472271	1.55676	0.00237406	0.0045491	0.00125699	14577	tags=47%, list=27%, signal=34%	7410/10451/29760/5291/5336/975/6850/4772/8915/25780/930/208/933/10892/6655/3551/4794/5595/3725/353514/5970/2353/5594/8517/1380/207/5777/2885/4790/3635/5293/1147/11027/5533/4792/118788/974
hsa04929	GnRH secretion	64	0.495244	1.59824	0.00245485	0.0046759	0.00129202	12812	tags=44%, list=24%, signal=33%	5291/23236/8912/3765/6696/3709/3767/776/5332/208/408/778/1081/3762/5595/2767/5578/5594/7220/207/3710/3781/779/2852/775/5293/2100/2796
hsa05170	Human immunodeficiency virus 1 infection	203	0.394974	1.36778	0.0029443	0.005575	0.00154046	13864	tags=36%, list=26%, signal=27%	5829/598/10298/10053/5603/56924/5291/5336/55970/842/3985/3444/2185/3709/10681/4772/2770/2475/3448/5602/162/2775/8772/2788/578/3451/208/7132/164/6892/801/3551/3449/5595/3725/2767/5578/7099/3133/5606/6885/572/5970/5058/91860/2353/5594/8517/207/3107/4615/3710/8737/5601/5609/4790/51806/2783/596/8906/3439/841/3654/8717/7189/5293/5747/7133/1147/3446/810/3984/5533/4792
hsa04915	Estrogen signaling pathway	137	0.425397	1.45295	0.00318242	0.00599043	0.00165525	13350	tags=38%, list=25%, signal=29%	1509/5291/23236/5580/196883/3765/111/3305/3709/2770/3875/10488/5332/2775/4313/112/208/7039/1839/6655/801/2099/64764/9166/3762/5595/3725/1956/4846/5914/91860/2353/5594/107/2288/207/3710/7031/2885/51806/596/2852/25984/3885/3880/390792/8688/125115/5293/2100/25759/810
hsa00531	Glycosaminoglycan degradation	19	0.649931	1.72225	0.0032138	0.00601413	0.0016618	11083	tags=53%, list=21%, signal=42%	3373/4669/2720/6448/3073/8692/2799/3423/6677/3425
hsa05022	Pathways of neurodegeneration - multiple diseases	443	0.359556	1.27212	0.00323734	0.00602295	0.00166424	14282	tags=35%, list=26%, signal=26%	4723/8878/6389/598/847/5603/23710/823/8323/824/23236/120892/65018/84134/10105/89953/4719/27019/1767/7277/6392/7384/147700/9927/4698/6712/842/6310/27429/10126/369/55062/53349/2878/3709/291/7855/64837/89780/9776/2475/2877/50507/203228/776/5602/342371/4294/5332/8632/6391/8772/1346/3064/578/11211/7318/7802/1639/7132/10120/9451/4709/351/4217/801/489/778/7386/51807/7477/5595/5664/7484/4715/4704/7476/55…
hsa05321	Inflammatory bowel disease	63	0.490064	1.57766	0.00328381	0.00605979	0.00167442	10845	tags=32%, list=20%, signal=25%	6774/6097/2625/3566/4772/7040/4088/6778/8809/8807/3606/6095/7100/3725/7099/5970/3552/3565/4790/3553
hsa05211	Renal cell carcinoma	65	0.487365	1.57728	0.00329501	0.00605979	0.00167442	12584	tags=46%, list=23%, signal=35%	10298/56924/5291/2034/369/4233/7422/3091/7040/5155/208/7039/5906/9915/6655/7030/5595/3725/6513/572/5058/5594/207/1026/54583/2885/2889/112399/2271/5293
hsa04726	Serotonergic synapse	113	0.443741	1.49283	0.00349423	0.00638945	0.00176551	9954	tags=32%, list=18%, signal=26%	1559/255189/23236/55970/3765/10411/111/1644/369/3709/10681/8681/2770/776/5332/8605/2775/170572/1562/2788/1843/351/100137049/778/9177/3762/5595/3359/1573/5742/5578/5594/7220/3710/3781/779
hsa04370	VEGF signaling pathway	59	0.48919	1.56428	0.0035947	0.00651152	0.00179924	13795	tags=44%, list=26%, signal=33%	5829/9261/255189/5603/5291/5336/842/7422/8681/8605/56848/208/100137049/5595/5578/4846/572/5594/207/3791/8877/7867/5293/25759/5747/5533
hsa04657	IL-17 signaling pathway	94	0.455973	1.52109	0.00360168	0.00651152	0.00179924	17475	tags=52%, list=32%, signal=35%	5596/132014/55540/5603/1051/2920/84818/9618/5602/3727/8772/2354/3551/10758/5595/3725/6361/3934/6885/5970/2353/5594/8517/1440/5601/3565/6347/4790/3553/257397/841/8717/7189/2919/1147/2921/27189/4792/7128/6374/3569/6278/9641/5598/6280/64806/338324/6364/6279
hsa00603	Glycosphingolipid biosynthesis - globo and isoglobo series	15	0.664167	1.68044	0.00422007	0.00758664	0.00209631	10161	tags=53%, list=19%, signal=43%	53947/6483/2523/3073/2524/26301/6482/10690
hsa04921	Oxytocin signaling pathway	152	0.40918	1.40405	0.00458702	0.00820025	0.00226586	10697	tags=30%, list=20%, signal=24%	5564/4638/255189/23236/196883/54776/3765/5563/111/4881/3709/1827/4772/8681/2770/776/5332/8605/2775/112/100137049/801/4637/778/51422/5562/3762/5595/3725/5571/5020/1956/5578/4846/91860/2353/5594/107/3710/1026/5499/779/93589/55799/51806
hsa01521	EGFR tyrosine kinase inhibitor resistance	79	0.457793	1.50903	0.00538232	0.00956856	0.00264394	13989	tags=46%, list=26%, signal=34%	598/6774/5291/5336/2064/2261/2621/369/4233/1950/7422/2475/5154/3716/10018/5155/208/7039/2065/6655/5595/1956/5578/572/5594/207/3791/5159/2885/596/5293/3570/25759/3480/2309/673
hsa04060	Cytokine-cytokine receptor interaction	290	0.373261	1.30704	0.00553996	0.00978839	0.00270469	15654	tags=38%, list=29%, signal=27%	8808/3554/94/91/4055/132014/6376/55540/9966/8741/9547/3572/10913/9518/50604/7850/3444/6368/2920/3574/6359/84818/6366/56832/3566/4982/3454/8794/958/9235/3448/29949/7040/8743/7046/3953/3976/4352/3451/8809/656/8807/353500/6358/2690/9573/7132/3598/8742/3606/959/3600/9180/3590/6360/3449/58191/51554/9210/56477/6361/3556/1489/90/2661/7066/3952/3552/1270/338376/1440/8764/3568/3565/6347/3553/654/23529/638…
hsa04213	Longevity regulating pathway - multiple species	62	0.483048	1.55394	0.00556715	0.00978839	0.00270469	15055	tags=47%, list=28%, signal=34%	5564/847/5291/196883/8660/6648/5563/111/3305/2475/1979/112/208/1410/51422/5562/5571/3643/107/207/81570/5293/3480/2309/57521/3306/3304/3065/115
hsa04024	cAMP signaling pathway	215	0.380327	1.31902	0.00666203	0.0116494	0.00321893	9954	tags=28%, list=18%, signal=23%	7410/476/5465/486/6548/10451/481/5733/5291/196883/135/10411/111/4881/6755/4158/1906/1262/4772/2770/776/11069/5602/10257/1259/10488/112/208/134/1080/4886/5906/801/489/778/1081/64764/1907/64411/2488/5595/3725/84152/5020/7434/483/55811/572/5970/5058/2740/3973/91860/2353/5594/107/207/5499/1129/5601/779
hsa01523	Antifolate resistance	30	0.572248	1.66906	0.00670258	0.0116567	0.00322092	13243	tags=63%, list=25%, signal=48%	2352/2348/6470/4524/8714/10057/113235/10257/3551/5970/8517/9429/390243/1244/4790/3553/2356/1147/239
hsa04622	RIG-I-like receptor signaling pathway	67	0.475895	1.54623	0.0067634	0.0116989	0.00323258	13864	tags=46%, list=26%, signal=34%	5603/79671/843/3444/57506/55593/56832/3448/5602/4214/8772/3451/3551/3449/6885/5970/8517/338376/8737/5601/3665/4790/1540/79132/3439/841/8717/7189/1147/3446/4792
hsa04970	Salivary secretion	90	0.437138	1.45226	0.00702585	0.0120875	0.00333996	9297	tags=24%, list=17%, signal=20%	476/486/6548/55503/481/23236/196883/1473/280/111/5593/820/3709/6522/5332/112/801/5578/483/91860/107/3710
hsa00590	Arachidonic acid metabolism	59	0.472763	1.51175	0.00706869	0.0120962	0.00334236	15397	tags=49%, list=29%, signal=35%	1559/255189/1555/2053/2678/873/2878/2687/84647/9536/8681/2877/8605/100137049/4056/1573/5742/113612/8398/2882/80142/4051/6916/239/81579/5319/27306/1557/391013
hsa04975	Fat digestion and absorption	40	0.517852	1.57179	0.00712172	0.0121221	0.00334952	3442	tags=28%, list=6%, signal=26%	10555/10999/2806/29881/64240/346606/64241/2168/1056/84647/8694
hsa05164	Influenza A	168	0.401234	1.38063	0.00718307	0.0121618	0.0033605	13519	tags=36%, list=25%, signal=27%	6041/5291/148022/79671/7098/7113/842/9230/3444/57506/291/3454/3716/3448/8743/56649/5340/8772/578/3451/9021/208/7132/4261/3606/3551/3449/10241/3383/5595/728343/5578/7099/5970/5594/8517/3552/207/4615/5371/6347/5646/3665/4790/3553/10379/5611/317/3439/841/7297/8797/8717/10482/5293/1147/3446/3109/6773/114548
hsa05414	Dilated cardiomyopathy	95	0.438247	1.46107	0.00746634	0.0125749	0.00347464	11750	tags=37%, list=22%, signal=29%	3696/3691/3693/196883/4634/3675/3673/111/3685/776/7040/3690/4625/3655/6546/3672/112/183/3694/489/778/4624/6444/107/779/93589/3674/3695/3678/55799/284217/2010/3680/775/3908
hsa04730	Long-term depression	58	0.481659	1.53764	0.00840763	0.0140861	0.00389221	17615	tags=48%, list=33%, signal=33%	255189/23236/5593/369/3709/5516/8681/2770/5332/8605/2775/100137049/5595/2767/5578/5594/3710/5519/3480/2895/673/5518/2768/2892/4067/4842/123745/2781
hsa04713	Circadian entrainment	95	0.433631	1.44568	0.00906486	0.0151081	0.0041746	10721	tags=31%, list=20%, signal=25%	23236/196883/51655/8912/55970/3765/111/5593/10681/9722/2770/776/5332/2775/2788/112/801/3762/5595/5578/5187/55811/91860/2353/5594/107/3710/51806/2783
hsa01524	Platinum drug resistance	72	0.460267	1.50729	0.00936987	0.0155355	0.00429271	13704	tags=47%, list=25%, signal=35%	598/2948/5291/2064/4257/2947/2949/842/2939/4258/8772/578/4259/208/2938/5170/4217/5595/572/119391/5594/207/1026/1244/1317/596/317/2953/841/2950/5293/540/653689/2940
hsa05223	Non-small cell lung cancer	72	0.459217	1.50385	0.00967961	0.0159664	0.00441176	13989	tags=47%, list=26%, signal=35%	6774/5291/5336/2064/842/6776/369/4233/1950/10912/578/208/7039/5170/6655/6257/2272/5595/1956/5578/572/5594/207/1026/4616/2885/6777/5293/595/2309/5979/1647/5915/673
hsa00512	Mucin type O-glycan biosynthesis	30	0.559191	1.63097	0.0097898	0.0160653	0.0044391	8422	tags=40%, list=16%, signal=34%	79623/374378/63917/11226/117248/9245/6483/50614/56913/55808/6482/51301
hsa01522	Endocrine resistance	96	0.434864	1.45164	0.0102836	0.0167896	0.00463923	13989	tags=42%, list=26%, signal=31%	5603/5291/196883/4855/2064/111/369/2475/4851/638/5602/4313/112/208/1839/6655/2099/5595/3725/1956/3714/572/2353/5594/107/207/28514/54567/1026/5601/2885/596/2852/5293/2100/25759/5747/3480/595/673
hsa04911	Insulin secretion	86	0.442185	1.46653	0.0104573	0.0169864	0.00469362	10600	tags=33%, list=20%, signal=26%	54795/476/486/481/23236/196883/111/3767/776/11069/6514/10488/5332/112/27445/778/64764/6513/2767/5578/483/2740/107/3779/3710/3781/779/3651
hsa04062	Chemokine signaling pathway	188	0.383602	1.32097	0.0109962	0.0177716	0.00491057	14042	tags=35%, list=26%, signal=26%	7410/6376/5829/6774/10451/9547/5291/23236/5336/5580/196883/55970/9564/111/6368/2920/2185/6359/10681/6366/2770/5332/2788/112/208/6358/408/5906/6655/3551/6360/5595/58191/56477/6361/6011/572/5970/5058/5594/107/8517/207/2868/2885/6347/4790/2783/6387/1794/6777/2919/5293/25759/5747/1147/2921/6773/6363/2309/2268/4792/3577/673/3579
hsa04211	Longevity regulating pathway	89	0.428506	1.42166	0.0118554	0.0189686	0.00524133	8980	tags=31%, list=17%, signal=26%	5564/9365/5468/847/5291/196883/10891/8660/51094/6648/5563/111/9776/2475/10488/112/208/64764/51422/5562/5571/60673/3643/5970/6794/83667/107/207
hsa04727	GABAergic synapse	89	0.429189	1.42393	0.0118554	0.0189686	0.00524133	11745	tags=34%, list=22%, signal=26%	6540/23710/196883/55970/2564/111/10991/10681/2744/2770/776/5334/2775/66008/2788/112/6539/2570/778/5578/27165/200959/2752/107/779/11345/2783/55879/775/11337
hsa05202	Transcriptional misregulation in cancer	171	0.393699	1.35456	0.012941	0.0206026	0.00569283	11191	tags=30%, list=21%, signal=24%	85414/6692/598/5468/3728/604/4299/7849/1051/7113/64332/3248/8938/7850/4233/2321/4005/958/2313/5154/4066/10912/4353/578/1053/4291/79058/5328/3207/9915/6257/7030/7102/5966/7185/3206/2078/51274/5914/5970/4914/5090/8842/1026/5371/4616/7704/3205/3695/4790/1649/4298
hsa05214	Glioma	75	0.441902	1.44979	0.0139438	0.0220892	0.0061036	13989	tags=43%, list=26%, signal=32%	5291/5336/369/1950/2475/5154/10912/5155/578/208/7039/6655/801/5595/1956/5578/91860/5594/207/1026/4616/5159/2885/51806/5293/25759/57172/810/3480/595/1647/673
hsa05235	PD-L1 expression and PD-1 checkpoint pathway in cancer	89	0.424074	1.40696	0.0150678	0.0237522	0.0065631	14082	tags=42%, list=26%, signal=31%	6774/5603/4215/5291/148022/5588/1950/3091/4772/2475/3716/208/3551/4794/10125/5595/3725/1956/7099/5606/5970/2353/5594/8517/207/4615/5777/116071/54106/4790/7189/5293/3932/1147/5533/4792/114609
hsa04061	Viral protein interaction with cytokine and cytokine receptor	98	0.417735	1.39383	0.0154477	0.0242317	0.00669561	15647	tags=42%, list=29%, signal=30%	4055/6376/9547/3572/50604/6368/2920/6359/6366/8794/29949/8743/8809/8807/6358/7132/3606/6360/51554/56477/6361/8764/6347/6387/8797/2919/8793/3570/7133/2921/6363/3577/3579/11009/1435/5473/1524/3588/6374/58985/3569
hsa04950	Maturity onset diabetes of the young	26	0.55336	1.57251	0.0171834	0.0268229	0.0074116	4813	tags=27%, list=9%, signal=25%	6927/6928/5313/3171/6514/3172/3174
hsa05412	Arrhythmogenic right ventricular cardiomyopathy	77	0.44082	1.44912	0.0177697	0.0276034	0.00762726	11750	tags=40%, list=22%, signal=32%	3696/1832/3728/3691/3693/3675/3673/3685/5318/776/3690/3655/6546/3672/3694/1829/489/778/51176/6444/779/93589/3674/3695/3678/55799/284217/2010/3680/775/3908
hsa00770	Pantothenate and CoA biosynthesis	21	0.57853	1.56307	0.0184637	0.028543	0.00788687	8500	tags=48%, list=16%, signal=40%	80347/5167/51733/53354/5169/1807/8876/224/217/80025
hsa04660	T cell receptor signaling pathway	100	0.416546	1.39406	0.0196701	0.0302617	0.00836179	10622	tags=34%, list=20%, signal=27%	7410/10451/10298/5603/56924/5291/5588/4772/8915/5602/208/10892/5170/6655/959/3551/4794/10125/5595/3725/6885/5970/5058/2353/5594/8517/207/5601/5609/5777/3565/2885/1739/4790
hsa00430	Taurine and hypotaurine metabolism	11	0.651245	1.52925	0.0200846	0.0306311	0.00846385	4483	tags=36%, list=8%, signal=33%	124975/2678/2687/2686
hsa04136	Autophagy - other	31	0.522293	1.53423	0.0201016	0.0306311	0.00846385	13735	tags=58%, list=25%, signal=43%	115201/23710/84971/55062/5516/9776/2475/79065/60673/26100/55102/30849/23192/11345/23130/11337/8678/57521
hsa04728	Dopaminergic synapse	132	0.397067	1.35418	0.0210032	0.0318532	0.00880153	10721	tags=30%, list=20%, signal=24%	5525/5526/5523/5603/23236/5521/55970/1312/3765/111/1644/3709/220074/10681/5516/406/2770/776/5602/10488/5332/2775/2788/208/408/801/64764/3762/84152/5578/91860/2353/207/3710/5499/5601/5519/51806/2783
hsa04927	Cortisol synthesis and secretion	65	0.448799	1.45247	0.0214334	0.0323523	0.00893944	9954	tags=34%, list=18%, signal=28%	23236/196883/8912/111/4158/1586/3709/8622/3164/776/10488/5332/112/183/778/64764/1583/2767/3284/107/3710/779
hsa00270	Cysteine and methionine metabolism	47	0.465831	1.44793	0.0234617	0.0351986	0.00972593	5817	tags=28%, list=11%, signal=25%	2805/113675/23743/2806/7263/92483/64902/4548/10768/4143/4190/55256/23382
hsa04724	Glutamatergic synapse	112	0.403802	1.35851	0.0235391	0.0351986	0.00972593	9297	tags=28%, list=17%, signal=23%	255189/6505/23236/196883/85358/22941/55970/111/10991/3709/10681/2744/8681/2770/776/5332/8605/2775/2788/112/100137049/2901/5595/5578/27165/9454/2752/5594/107/7220/3710
hsa03060	Protein export	22	-0.420788	-1.60608	0.0238642	0.0355188	0.0098144	2325	tags=27%, list=4%, signal=26%	5018/23478/6726/6728/6731/55176
hsa05220	Chronic myeloid leukemia	76	0.426842	1.40049	0.0252383	0.0373901	0.0103315	14808	tags=45%, list=27%, signal=33%	598/613/2122/5291/6776/369/7040/7046/10912/4088/578/208/6655/3551/5595/572/5970/5594/8517/207/1026/4616/2885/4790/6777/5293/25759/1147/595/1647/4792/673/3065/25
hsa05215	Prostate cancer	97	0.410761	1.37438	0.0254385	0.037513	0.0103654	14272	tags=45%, list=26%, signal=33%	6692/5291/2064/7113/354/842/7850/369/1950/3645/2475/5154/10488/5155/208/7039/5170/5328/6655/3551/51176/367/64764/5595/1956/2078/572/5970/5594/8517/207/1026/5159/2885/4790/596/2950/5293/1147/3480/595/4792/673/148327
hsa00310	Lysine degradation	58	0.455557	1.45431	0.0260579	0.0382501	0.0105691	15984	tags=52%, list=30%, signal=36%	1962/2122/80854/223/63976/8985/2145/8424/1892/85007/224/217/1738/79823/23127/83852/5352/55526/38/1743/10157/56950/55904/23067/219/3033/8085/11105/84444/7799
hsa05162	Measles	137	0.390193	1.33271	0.0276516	0.0404041	0.0111643	13864	tags=39%, list=26%, signal=29%	598/6774/4179/5291/842/6776/3305/3444/57506/4478/3454/3716/3448/5602/8772/578/3451/208/10332/9451/3551/3449/3725/7099/6885/572/5970/2353/8517/3552/207/4615/5601/54106/3665/4790/596/3553/10379/317/3439/841/7297/3654/8717/7189/6777/5293/1147/3446/6773/595/3306/4792
hsa05143	African trypanosomiasis	36	0.496161	1.4897	0.0283533	0.0412254	0.0113912	12128	tags=42%, list=22%, signal=32%	23236/3827/2150/3039/7412/5332/6401/3606/3383/5578/3040/4615/54106/3553/4878
hsa05210	Colorectal cancer	86	0.406335	1.34764	0.0285714	0.0412254	0.0113912	10769	tags=35%, list=20%, signal=28%	5291/842/369/1950/2475/5602/10018/7040/7046/10912/4088/578/208/7039/6655/51176/5595/3725/1956/572/2353/5594/374/5899/207/1026/5601/4616/2885/596
hsa04137	Mitophagy - animal	66	0.448688	1.45557	0.0286001	0.0412254	0.0113912	10528	tags=38%, list=20%, signal=31%	7942/8878/598/23710/65018/9927/8887/89941/3091/51024/5602/79065/22808/4077/79735/9451/23786/7030/10241/3725/7879/5970/10370/5601/11345
hsa04977	Vitamin digestion and absorption	23	0.537295	1.48117	0.0288351	0.0412535	0.011399	11524	tags=43%, list=21%, signal=34%	9963/686/55788/10560/113235/80704/113278/5948/6948/8029
hsa04666	Fc gamma R-mediated phagocytosis	93	0.41732	1.39116	0.0288774	0.0412535	0.011399	12922	tags=37%, list=24%, signal=28%	7410/653857/1785/10451/8395/255189/5291/5336/5580/6850/85477/3985/8853/8681/8605/56848/208/23396/100137049/5595/5578/5058/5594/5581/207/81873/8877/8398/10095/3635/274/5338/5293/2215
hsa04979	Cholesterol metabolism	49	0.459339	1.43145	0.031761	0.0451711	0.0124815	4146	tags=22%, list=8%, signal=21%	3990/6272/26119/27329/64240/4043/29116/4036/64241/1593/114879
hsa00061	Fatty acid biosynthesis	17	0.573029	1.48492	0.032413	0.0458945	0.0126814	10922	tags=65%, list=20%, signal=52%	2180/197322/32/7923/51703/2182/23305/23205/27349/55301/84869
hsa00532	Glycosaminoglycan biosynthesis - chondroitin sulfate / dermatan sulfate	20	0.551465	1.48316	0.0338785	0.0477582	0.0131964	15554	tags=55%, list=29%, signal=39%	64132/55790/51363/9469/166012/11285/22856/26229/79586/54480/55501
hsa00730	Thiamine metabolism	14	0.609481	1.51189	0.0351631	0.0493517	0.0136367	9298	tags=57%, list=17%, signal=47%	122481/158067/204/9054/205/79178/84284/203
