# Supplementary material for: Identification of Prognostic Biomarkers in Patients With Malignant Rhabdoid Tumor of the Kidney Based on mTORC1 Signaling Pathway-Related Genes
Source: Front Mol Biosci. 2022 Apr 26;9:843234. doi: 10.3389/fmolb.2022.843234 (PMC9087638; doi:10.3389/fmolb.2022.843234)
Supplement: Supplementary file 5 [file Table3.xls]

## Sheet: Sheet1
Gene	pvalue
P4HA1	0.0011494
AURKA	0.016662
MLLT11	0.022707
PSAT1	0.026732
GOT1	0.034494
CDC25A	0.041653
FDXR	0.06143
CXCR4	0.074819
ACACA	0.076342
FADS2	0.078784
GLRX	0.079842
SLC2A3	0.096095
TMEM97	0.12727
NFIL3	0.14062
TFRC	0.15716
CCT6A	0.20604
PLOD2	0.21418
ELOVL5	0.2219
PNP	0.23391
AK4	0.25317
PSMB5	0.26372
SERPINH1	0.26527
DHCR24	0.27035
GMPS	0.28257
SLC7A5	0.30441
BUB1	0.31532
HK2	0.31792
RRM2	0.3198
BTG2	0.33642
BHLHE40	0.33971
MCM2	0.38768
MTHFD2	0.39724
PSMD14	0.40095
CD9	0.40808
PSMG1	0.40872
TES	0.41249
PNO1	0.47055
SLC37A4	0.47872
ASNS	0.4948
NUP205	0.50957
CACYBP	0.53723
PPP1R15A	0.55651
TUBA4A	0.57056
PLK1	0.58058
PPA1	0.60132
SCD	0.62244
EIF2S2	0.64778
HSPA4	0.65627
SLC6A6	0.68189
STIP1	0.69001
SQSTM1	0.70128
DHFR	0.71079
HSPD1	0.72374
TUBG1	0.74442
VLDLR	0.75255
HSPE1	0.79922
CCNF	0.81526
SLC7A11	0.82355
BCAT1	0.83669
ADD3	0.85744
GBE1	0.8589
CCNG1	0.89272
SLC1A4	0.8931
SQLE	0.89879
SLC9A3R1	0.9376
FGL2	0.94279
DDX39A	0.94671
SYTL2	0.95208
MCM4	0.95919
GAPDH	0.97341
