# Supplementary material for: Identification of Prognostic Biomarkers in Patients With Malignant Rhabdoid Tumor of the Kidney Based on mTORC1 Signaling Pathway-Related Genes
Source: Front Mol Biosci. 2022 Apr 26;9:843234. doi: 10.3389/fmolb.2022.843234 (PMC9087638; doi:10.3389/fmolb.2022.843234)
Supplement: Supplementary file 7 [file Table6.xls]

## Sheet: Sheet1
ID	Description	setSize	enrichmentScore	NES	pvalue	p.adjust	qvalues	rank	leading_edge	core_enrichment
hsa03010	Ribosome	137	0.743796	4.10689	1e-10	4.0625e-09	2.68421e-09	7727	tags=74%, list=14%, signal=64%	63875/6150/200916/63931/7311/54460/11222/51121/65005/6207/6232/6155/6169/6227/2197/6161/6152/55052/6165/51187/6144/6164/6142/6231/6154/6159/6141/6158/25873/64928/6181/6230/6139/6167/6209/6208/6183/6210/9801/6218/6205/6168/11224/23521/6156/51021/65003/6147/6224/6235/6223/6138/4736/6170/6160/6202/6143/6171/100169760/6222/6187/6204/9045/6176/6193/6203/6136/6137/64963/9349/6133/6234/6233/29074/6228/6…
hsa03013	RNA transport	180	0.387789	2.30548	1e-10	4.0625e-09	2.68421e-09	7456	tags=32%, list=14%, signal=28%	1978/55916/1977/8891/11171/1965/4686/6396/55110/7341/8667/11260/5901/8487/22916/10605/6613/79897/81929/9470/8665/10073/8894/80145/55746/1982/6066/8668/8669/53371/3646/10250/10209/6612/7329/780852/10284/57510/57122/9086/9883/8087/1967/55706/10248/8672/1207/51808/23165/9972/4927/7175/23279/26851/9775/50628/59343/8563
hsa03050	Proteasome	45	0.700743	3.10729	1e-10	4.0625e-09	2.68421e-09	5968	tags=53%, list=11%, signal=47%	5682/5692/5710/10213/51371/5693/5695/5701/5684/5714/5688/5715/5685/11047/122706/5686/5706/5690/5708/23198/5691/5689/5704/5700
hsa04110	Cell cycle	124	0.495324	2.63295	1e-10	4.0625e-09	2.68421e-09	7406	tags=48%, list=14%, signal=41%	1029/894/5885/890/4085/9978/996/10971/51529/9232/6500/10459/1019/1875/246184/10393/1111/3066/7157/8317/9133/23594/990/7709/1032/5111/5591/983/7272/701/9134/699/8881/64682/5347/4193/7533/1026/8318/891/1017/2932/25847/4087/1022/7531/8900/7042/4609/1869/7043/1030/7532/5001/995/4089/25/9184/1027
hsa05012	Parkinson disease	219	0.452287	2.70662	1e-10	4.0625e-09	2.68421e-09	7917	tags=48%, list=15%, signal=41%	3708/5682/5692/4128/5710/4706/1965/7311/10213/5693/5695/7416/7388/7417/4710/54205/1347/5701/4720/4712/7326/5684/5714/2773/9167/4729/5688/27089/5715/4722/5685/55669/1349/4717/11047/7157/1337/4724/5686/10376/7295/4129/203068/5706/5690/29796/4696/5708/7280/7846/84701/4725/7381/22926/3799/374291/7419/4713/440567/5691/1351/81027/4711/5689/3798/7314/4726/10975/9377/6233/54539/3831/7332/815/468/2861/731…
hsa05014	Amyotrophic lateral sclerosis	333	0.395785	2.41446	1e-10	4.0625e-09	2.68421e-09	7917	tags=42%, list=15%, signal=36%	60/5682/5692/55916/5532/55255/5710/4706/1965/4686/10213/6396/5693/5695/7416/7388/10671/5861/4710/55860/54205/1347/10010/5701/4720/4712/5684/5714/9167/4729/5688/4218/71/127602/27089/5715/493869/4722/55102/5685/84134/1349/4717/81929/11047/7157/1337/4724/5686/10121/10376/55746/11258/10540/203068/5706/6428/5690/29796/4696/5708/7280/7846/84701/4725/7381/53371/22926/57679/283/3799/374291/4843/11337/471…
hsa05016	Huntington disease	278	0.408377	2.45535	1e-10	4.0625e-09	2.68421e-09	7917	tags=44%, list=15%, signal=38%	3708/5682/5692/5710/4706/9519/10213/5693/5695/7416/7388/10671/7417/774/4710/55860/54205/1347/5701/4720/4712/5684/5714/5439/55081/9167/4729/5688/127602/5431/27089/5715/493869/4722/55102/5685/1349/4717/3066/1742/5436/11047/7157/1337/4724/5686/10121/10376/11258/10540/64764/203068/5706/5690/29796/4696/5708/7280/7846/84701/1213/4725/7381/90993/1175/3799/374291/5441/7419/4713/440567/5691/83544/1351/970…
hsa05020	Prion disease	246	0.417292	2.47412	1e-10	4.0625e-09	2.68421e-09	7936	tags=44%, list=15%, signal=38%	3708/5682/5692/5532/5710/4706/1965/8503/10213/5693/5695/7416/7388/7417/774/4710/54205/1347/5701/4720/4712/3312/5684/5714/9167/4729/5688/5290/27089/5715/4722/5685/1349/4717/11047/1337/4724/5686/10376/64764/203068/5706/5690/29796/4696/5708/4689/7280/7846/84701/4725/7381/6262/90993/1460/3799/857/374291/7419/4713/440567/5691/1351/81027/4711/5689/3798/2932/4726/10975/9377/3553/54539/732/729/3831/468/3…
hsa03040	Spliceosome	147	0.399718	2.25333	5.40027e-10	1.9501e-08	1.28849e-08	7571	tags=37%, list=14%, signal=32%	10907/51691/6635/10285/4686/51639/51690/6637/55110/6633/8559/6634/27258/57819/11017/11157/3312/22916/1665/10465/23658/9716/6066/6629/9410/6428/6631/10915/83443/10713/8683/10772/6427/7307/6636/51645/988/25804/10084/3183/6628/6432/6632/10594/51362/10286/6626/9128/6627/11338/1655/9775/10291/22827
hsa05171	Coronavirus disease - COVID-19	228	0.325808	1.94642	1.07421e-08	3.49119e-07	2.30673e-07	7582	tags=38%, list=14%, signal=33%	4153/200916/8503/7311/51121/6207/6232/6155/1147/6169/6227/2197/6161/6152/5290/6165/51187/6144/6164/6142/6231/6154/6159/6141/6158/25873/6181/6230/6139/6167/6209/6208/6210/6218/6205/6168/11224/23521/6156/185/6147/6224/6235/6223/6138/4736/6170/6160/6202/6143/6171/6222/6187/6204/9045/6176/6193/6203/6136/6137/9349/6133/6234/6233/3553/6228/6175/732/729/6201/6128/5600/6134/6129/2212/6217/6206/6130/6188/…
hsa03020	RNA polymerase	29	0.704686	2.7097	1.47655e-08	4.36254e-07	2.88246e-07	6468	tags=59%, list=12%, signal=52%	661/5439/10622/5431/5436/10621/5441/5438/55703/5440/51082/51728/10623/5430/55718/171568/246721
hsa04141	Protein processing in endoplasmic reticulum	162	0.371293	2.15636	1.72279e-08	4.66588e-07	3.08288e-07	6177	tags=31%, list=11%, signal=28%	6746/10952/23480/22872/9871/6747/6745/10802/22824/7321/1965/10808/6396/9978/201595/5887/7323/3312/7326/6500/7322/80267/81567/10484/1603/6748/91319/6400/64215/9532/11231/10113/6185/51360/22926/3301/29978/55176/55757/10130/10294/468/7991/51009/2081/29979/29927/440275/5034/9632/56893
hsa03060	Protein export	22	0.754298	2.75888	5.32208e-08	1.33052e-06	8.79112e-07	5844	tags=50%, list=11%, signal=45%	10952/23480/6726/6729/6728/28972/6731/11231/55176/9789/29927
hsa04120	Ubiquitin mediated proteolysis	136	0.373318	2.04183	7.08799e-08	1.64543e-06	1.08718e-06	5637	tags=34%, list=10%, signal=30%	4734/7321/7334/7311/27338/1161/9978/996/51529/7323/10401/9039/7326/11065/6500/7322/7319/246184/10393/329/10054/54926/55236/9616/55070/867/4591/140739/26091/10477/8881/64682/8065/4193/7314/90293/25847/8453/7329/6233/997/7332/8450/7320/9320/7317
hsa00280	Valine, leucine and isoleucine degradation	47	-0.603818	-2.15797	4.6921e-07	1.01662e-05	6.71711e-06	9960	tags=51%, list=18%, signal=42%	10449/217/3158/64902/587/30/18/11112/5095/36/549/65985/64064/64087/1962/34/27034/35/4329/1629/224/56922/3712/197322
hsa04142	Lysosome	128	-0.459652	-1.88053	6.64292e-07	1.34934e-05	8.91549e-06	12813	tags=47%, list=24%, signal=36%	3920/138050/5660/23553/410/4074/54/51606/4668/1522/3482/9476/256471/23163/20/535/53/427/4864/10312/3916/2629/23659/1203/1200/4125/11154/6272/1519/26088/23062/6448/10239/245972/50617/10053/3425/84572/1512/22901/2720/8722/1509/2990/23457/285362/3373/4669/2799/4758/537/3073/4891/2548/1497/5476/1777/4126/51172/9516
hsa00071	Fatty acid degradation	43	-0.590597	-2.08708	1.88856e-06	3.61048e-05	2.38555e-05	12917	tags=56%, list=24%, signal=42%	126/124/127/37/10449/217/23305/130/30/33/1632/36/1375/51703/125/2180/1962/34/1374/35/23205/113612/224/1376
hsa04714	Thermogenesis	202	0.291961	1.74431	3.9404e-06	7.11461e-05	4.70083e-05	8099	tags=40%, list=15%, signal=34%	60/4706/4893/86/7388/6009/126129/51287/29078/4710/388753/1347/4720/4712/9167/4729/71/91942/27089/116228/4722/1349/6604/4717/3265/23028/1337/51241/4724/64764/29796/4696/5565/84701/4725/7381/90993/3845/374291/4713/440567/6599/1351/4711/4726/55744/10975/5606/9377/54539/84987/7385/6654/10488/5600/4718/79133/4701/4728/6198/84335/4700/9586/6194/2182/4709/1350/4697/9658/2778/6390/4702/126328/108/1537/47…
hsa05017	Spinocerebellar ataxia	139	0.331178	1.83316	4.50552e-06	7.7068e-05	5.09211e-05	5968	tags=27%, list=11%, signal=24%	3708/5682/5692/5710/8503/9519/10213/5693/5695/25814/7416/7417/54205/5701/5684/5714/5688/5290/5715/4800/55102/5685/11047/5686/5706/5690/5708/7222/7419/5691/9706/5689/3516/2776/2891/2081/5704/5700
hsa03022	Basal transcription factors	44	0.499415	2.20437	9.23563e-06	0.000150079	9.91614e-05	5503	tags=43%, list=10%, signal=39%	2957/54457/2958/9519/404672/2961/27097/6884/2960/2968/6880/6881/6873/6882/2963/2965/6883/1022/6877
hsa05415	Diabetic cardiomyopathy	176	0.298979	1.78015	1.27843e-05	0.000197852	0.000130726	7917	tags=38%, list=15%, signal=33%	5728/1278/4706/2597/8503/7416/7388/7417/4710/1347/4720/4712/9167/4729/2673/5290/27089/4722/1281/1349/4717/1337/4724/185/29796/4696/4689/84701/4725/7381/6262/374291/7419/4713/440567/1351/4711/2932/4726/10975/9377/2997/4087/54539/815/7042/25874/142/7385/5600/7043/4718/5500/4313/4701/4728/4700/4709/1350/4697/6390/4702/5879/126328/1537/4708/1327
hsa00190	Oxidative phosphorylation	104	0.347812	1.81944	1.93503e-05	0.000285856	0.000188874	8405	tags=46%, list=16%, signal=39%	4706/5464/7388/4710/1347/4720/4712/9167/4729/27089/4722/1349/4717/1337/4724/29796/4696/84701/4725/7381/374291/4713/440567/1351/4711/4726/10975/9377/54539/495/7385/4718/4701/4728/4700/4709/1350/4697/6390/4702/126328/1537/4708/1327/529/1340/9550/9296
hsa03018	RNA degradation	75	0.399119	1.9363	2.61133e-05	0.000364819	0.000241046	5305	tags=31%, list=10%, signal=28%	51691/10438/51690/10950/27258/57819/11157/9337/694/22803/23658/10200/5393/29883/51010/9652/57472/11340/5073/80349/25804/167227/2023
hsa04932	Non-alcoholic fatty liver disease	144	0.310481	1.74345	2.69405e-05	0.000364819	0.000241046	7917	tags=40%, list=15%, signal=34%	4706/1965/8503/7388/4710/54205/1347/4720/4712/998/9167/4729/5290/27089/4722/1349/4717/1337/4724/29796/4696/5565/84701/4725/7381/374291/4713/440567/1351/4711/6945/2932/4726/10975/9377/3553/355/54539/468/2081/7385/2931/4718/4701/4728/4700/4709/1350/4697/1571/6390/836/4702/5879/126328/1537/4708/1327
hsa04218	Cellular senescence	155	0.299711	1.70338	2.95013e-05	0.000383517	0.000253401	6758	tags=33%, list=13%, signal=29%	3708/1029/1978/5532/5728/894/8503/4893/890/7416/6009/7417/286826/5928/5290/1019/1875/22800/3364/1111/3265/7157/9133/3805/2305/91750/5605/3845/5810/983/9134/7419/4193/3135/1026/891/1017/5606/55957/4087/8900/7042/4609/5534/1869/5600/7043/1030/5500/5481/4683
hsa03008	Ribosome biogenesis in eukaryotes	81	0.388773	1.91755	3.42845e-05	0.000428556	0.000283159	11312	tags=53%, list=21%, signal=42%	55916/5901/83732/55505/55651/22803/26354/134430/1460/100169760/84128/84135/51096/51077/780852/5822/10248/29889/26851/23560/1457/29107/54913/10557/2091/10199/54433/92856/6023/10775/55341/55127/65083/51068/54464/283106/345630/55781/10885/3692/1736/7514/23160
hsa00410	beta-Alanine metabolism	30	-0.606273	-1.99298	6.18487e-05	0.000744475	0.000491896	12436	tags=57%, list=23%, signal=44%	57571/1807/217/8639/218/221/222/18/1962/84735/51733/35/55748/1806/4329/23417/224
hsa04115	p53 signaling pathway	71	0.387718	1.86087	9.75704e-05	0.00113251	0.000748284	5379	tags=30%, list=10%, signal=27%	1029/64065/5728/894/64393/8493/54205/3479/1019/6241/1111/7157/9133/983/9134/4193/1026/891/1017/355/8797
hsa04960	Aldosterone-regulated sodium reabsorption	37	-0.562769	-1.92362	0.000120054	0.00134543	0.000888964	6004	tags=46%, list=11%, signal=41%	5579/5578/6340/23327/6338/3758/3291/476/486/481/6337/9351/4306/3643/5293/5595/5291
hsa04146	Peroxisome	82	-0.454305	-1.76839	0.000167216	0.00181151	0.00119692	12112	tags=44%, list=22%, signal=34%	8528/84769/11001/83594/6342/6648/10005/8309/5190/23305/1610/5193/5192/26061/373156/51179/23600/255027/30/189/847/215/3418/3295/51703/2180/1962/4598/1891/2053/92960/23417/8800/5826/5189/5195
hsa05100	Bacterial invasion of epithelial cells	69	0.383309	1.85257	0.000175734	0.00184237	0.00121731	6585	tags=38%, list=12%, signal=33%	60/10096/10092/8503/26052/10109/998/71/10459/5290/6464/10552/10094/3611/1213/867/387/857/1759/1399/29119/391/10093/1212/81873/8936
hsa04670	Leukocyte transendothelial migration	111	-0.415375	-1.67487	0.000258061	0.00262093	0.00173172	10684	tags=39%, list=20%, signal=31%	26285/9075/6387/6300/1500/83593/2185/9073/149461/11069/24146/49861/7412/5579/10411/5336/2771/6494/9071/1366/1003/10686/5578/9080/90952/5603/5829/1364/10451/81/58494/5175/1365/9564/7122/2770/394/50848/100506658/7294/5293/7410/5291
hsa04931	Insulin resistance	106	-0.420344	-1.68513	0.000295332	0.00290857	0.00192178	14109	tags=48%, list=26%, signal=36%	5601/57818/3667/5970/183/208/5837/3569/10999/2998/11001/10000/6517/5580/5792/84699/9882/6196/4846/6720/5509/6514/2538/5563/5105/53632/90673/22877/5590/5579/2308/27330/4790/4792/5106/1375/10891/8660/5564/2475/51085/1374/5588/32/3643/148327/5293/5465/6195/3551/5291
hsa00511	Other glycan degradation	17	-0.663228	-1.91605	0.00036382	0.00347769	0.00229781	5261	tags=53%, list=10%, signal=48%	2629/4125/57704/2720/4758/4123/3073/64772/4126
hsa04514	Cell adhesion molecules	139	-0.390506	-1.61613	0.000397804	0.00369389	0.00244066	19227	tags=53%, list=36%, signal=34%	3683/2734/5817/84628/958/4684/3134/6900/51208/644672/5788/6693/6614/57689/9379/1001/152404/5010/23562/923/3105/57502/3685/3106/3383/4359/3111/3109/965/26285/5792/9075/3680/959/6401/1272/23114/9073/149461/999/6402/3107/24146/49861/7412/3897/1002/3696/23308/9071/1366/1003/10686/933/79679/9080/90952/3695/6382/4099/3384/10666/6385/1364/6403/3655/58494/5175/1365/7122/50848/4897/100506658/3133
hsa04964	Proximal tubule bicarbonate reclamation	23	-0.603221	-1.86216	0.000427272	0.00385731	0.00254864	15567	tags=70%, list=29%, signal=50%	477/2744/2746/23439/6550/5105/8671/5106/358/760/476/486/481/10991/1468/27165
hsa05132	Salmonella infection	249	0.24759	1.49097	0.000486779	0.00427576	0.00282512	6248	tags=26%, list=12%, signal=23%	64746/10640/375/60/10096/10092/3836/51143/2597/3839/6993/3840/10671/55860/1147/8655/54205/10109/998/6500/71/5290/2316/9367/9265/1434/10627/3265/10552/10121/329/10376/11258/7295/257397/10540/26263/203068/10094/6416/10398/7280/7846/5605/387/3799/302/5216/81027/3798/5606/3553/3831/55845/8797/4609/10810/7879/5600/391/10093/347733/81873/84617
hsa05168	Herpes simplex virus 1 infection	490	-0.308381	-1.38255	0.000554114	0.00473913	0.00313128	15500	tags=36%, list=29%, signal=26%	3447/8517/4938/163227/146542/339318/5451/117608/163051/7748/3661/388559/374899/79891/147657/728957/57547/3451/100529215/6714/80110/729747/7297/58500/5970/4615/208/7771/3716/79175/55998/3105/3569/163131/7249/353355/6347/3106/6431/7556/7189/3454/7773/100289678/641339/3665/126375/3111/7565/3439/10000/10795/3109/7248/3690/90333/9310/55713/342909/7568/163223/284349/6773/100131539/3448/25833/6850/79788…
hsa04610	Complement and coagulation cascades	84	-0.432878	-1.68435	0.000574299	0.00478583	0.00316213	10864	tags=38%, list=20%, signal=30%	710/2244/1380/2155/624/2147/7450/2152/629/720/10878/10877/735/7035/727/733/5648/721/966/3827/3426/4179/3053/5104/5345/2160/5624/725/9002/1378/2/2159
hsa00650	Butanoate metabolism	28	-0.576914	-1.86042	0.000614653	0.00499406	0.00329972	13646	tags=61%, list=25%, signal=45%	3155/79944/5019/3158/123876/7915/348158/56898/142827/18/54988/65985/64064/1962/6296/35/622
hsa04064	NF-kappa B signaling pathway	102	-0.406864	-1.62337	0.00117297	0.00929796	0.00614343	13711	tags=45%, list=25%, signal=34%	331/6366/5970/4615/7535/4616/3383/128178/7189/8737/3554/3932/6387/959/1896/6850/10454/4050/115650/1647/7412/10913/5579/79092/5336/4790/10892/4791/9020/4792/2920/10912/7099/8837/29760/51588/8915/27040/148022/5588/29775/596/598/4055/3551/7706
hsa03030	DNA replication	36	0.43832	1.80664	0.00133045	0.0102951	0.00680228	12640	tags=56%, list=23%, signal=43%	5558/5984/5111/5985/1763/6742/10535/246243/4175/5982/79621/56655/6119/54107/23649/6117/84153/5427/5425/5983
hsa04260	Cardiac muscle contraction	83	0.320335	1.59861	0.00144709	0.0109373	0.00722661	5902	tags=28%, list=11%, signal=25%	7170/6543/7388/4635/27091/7171/1347/7169/9167/27089/1349/1337/29796/59284/84701/7381/6262/440567/1351/10975/9377/7385/444
hsa00520	Amino sugar and nucleotide sugar metabolism	46	0.404127	1.77771	0.00153513	0.011339	0.00749202	8008	tags=41%, list=15%, signal=35%	5238/55907/1118/6675/8790/51700/2673/29925/2584/7358/29926/2645/55276/55577/64841/140838/3099/54187/5373
hsa00630	Glyoxylate and dicarboxylate metabolism	29	-0.544053	-1.77489	0.0017446	0.0125235	0.00827463	7362	tags=41%, list=14%, signal=36%	125061/51179/132158/189/847/5095/112817/275/84532/2752/2731/6470
hsa04933	AGE-RAGE signaling pathway in diabetic complications	99	-0.399177	-1.58714	0.00177256	0.0125235	0.00827463	13564	tags=46%, list=25%, signal=35%	1729/5970/183/208/3569/6347/3383/113026/10000/5580/51196/7046/6300/4846/1958/6401/50507/1282/2152/1284/7412/5590/5579/2308/5336/4790/7422/3725/5578/7424/1906/23236/5603/6776/5332/4772/1286/1285/7040/596/5293/5595/4088/7423/5333/5291
hsa00640	Propanoate metabolism	33	-0.519827	-1.73634	0.0018902	0.0128454	0.0084873	4479	tags=33%, list=8%, signal=31%	18/79611/5095/1962/84532/32/35/4329/92483/23417/1629
hsa03320	PPAR signaling pathway	74	-0.426954	-1.63239	0.00189716	0.0128454	0.0084873	19104	tags=57%, list=35%, signal=37%	2169/4312/9370/6256/7316/79966/948/345/81616/376497/5467/1593/6257/10999/11001/6342/1582/8309/3158/23305/2168/10580/5105/30/5468/2170/33/364/5106/1375/51703/2180/1962/5346/34/1374/440503/23205/5465/10873/729359/1376
hsa00350	Tyrosine metabolism	36	-0.508451	-1.7274	0.00205113	0.0136045	0.00898885	12917	tags=56%, list=24%, signal=42%	126/5409/124/127/2805/7299/8639/218/1621/7054/130/221/2184/222/1312/1638/3081/125/81889/2806
hsa05166	Human T-cell leukemia virus 1 infection	217	0.231923	1.38555	0.00223893	0.014553	0.00961561	5978	tags=24%, list=11%, signal=21%	1029/5532/5728/894/8503/4893/890/9519/7416/7417/4085/1147/996/51529/9232/5901/5290/1019/6929/246184/10393/1111/3265/7157/706/9133/64764/2224/2002/6416/5605/5902/90993/3845/701/9134/8881/7419/64682/3135/1026/1017/4087/8900/468/7042/4609/5534/1869/10488/7043
hsa04978	Mineral absorption	59	-0.447843	-1.66312	0.00229861	0.014648	0.00967834	13185	tags=51%, list=24%, signal=38%	645745/6546/23439/4501/6550/4496/492/4495/6569/491/4499/1811/6523/7779/340024/4494/4502/115019/4493/1181/140803/142680/476/55503/486/481/7421/55630/4891/113235
hsa03420	Nucleotide excision repair	46	0.3889	1.71073	0.00238308	0.0148943	0.00984108	5493	tags=28%, list=10%, signal=25%	1161/9978/5887/404672/2968/5984/2067/5111/2965/2072/5985/1022/8450
hsa04114	Oocyte meiosis	123	0.272856	1.44871	0.00267735	0.0164177	0.0108476	6988	tags=31%, list=13%, signal=27%	3708/5532/4085/9978/996/10971/51529/387778/9232/3479/6500/286151/10459/5529/246184/10393/9133/983/9134/699/8881/64682/5347/7533/891/1017/25847/7531/815/5515/6790/5527/5534/5600/5500/7532/995/10734
hsa04659	Th17 cell differentiation	105	-0.390831	-1.56494	0.00276654	0.0166505	0.0110014	15631	tags=44%, list=29%, signal=31%	6774/30009/8517/5594/5601/7297/5970/7535/6257/3716/2353/3569/6778/3554/919/3111/3932/3560/3109/861/7046/6300/3570/9466/3565/3091/4790/3725/4792/3566/2625/51561/5603/6776/4772/6095/3558/6097/2475/27040/5588/7040/5914/5595/4088/3551
hsa05120	Epithelial cell signaling in Helicobacter pylori infection	70	-0.421108	-1.59477	0.00389507	0.0230163	0.0152076	18489	tags=54%, list=34%, signal=36%	7082/2921/533/527/8992/51382/8517/28964/6714/5601/523/5970/90423/51606/4233/6300/102/535/1956/5336/4790/10312/1839/3725/9020/4792/127124/525/245972/2920/245973/50617/5603/58494/50848/537/3551/10392
hsa01212	Fatty acid metabolism	52	-0.463764	-1.68717	0.00406908	0.0236152	0.0156032	11248	tags=42%, list=21%, signal=34%	79993/6342/3992/37/10449/23305/7923/30/33/51144/36/3295/1375/51703/2180/1962/34/1374/35/23205/1376/197322
hsa05218	Melanoma	72	0.309082	1.49077	0.00415762	0.0237057	0.015663	4729	tags=26%, list=9%, signal=24%	1029/5728/8503/4893/2250/3479/2255/5290/1019/3265/2248/9965/2249/7157/5605/3845/4193/1026/2252
hsa04512	ECM-receptor interaction	87	-0.394168	-1.54181	0.00427846	0.0239741	0.0158404	8317	tags=32%, list=15%, signal=27%	3679/7450/1282/1284/7148/256076/3675/3696/3673/10319/3912/9899/3695/6382/22798/255743/2814/6385/3911/80144/3655/3691/1286/375790/1285/3693/51206/2811
hsa05203	Viral carcinogenesis	165	0.249603	1.46603	0.0044617	0.0244426	0.0161499	5353	tags=25%, list=10%, signal=22%	2957/1029/2958/894/8503/4893/890/9519/10971/1237/998/2961/5290/1019/2960/2968/1111/3066/3265/7157/64764/2965/5902/90993/3845/387/983/9134/4067/7419/8841/7188/4193/3135/7533/1026/3516/1017/7531/8900/468
hsa04966	Collecting duct acid secretion	27	-0.529792	-1.69644	0.00451248	0.0244426	0.0161499	8157	tags=63%, list=15%, signal=53%	527/8992/51382/523/90423/535/496/10312/6521/127124/525/245972/245973/1188/50617/760/10723
hsa04613	Neutrophil extracellular trap formation	108	-0.365272	-1.46958	0.00479326	0.0255379	0.0168736	15066	tags=42%, list=28%, signal=30%	3674/2266/5594/366/6714/1511/5970/208/2243/10000/3690/2244/23569/291/6300/6850/7450/83933/727/5579/5336/4790/51564/10013/4353/5578/1182/1184/79792/23236/7099/5603/6403/5332/10014/837/1183/2475/1378/5293/5595/79885/2811/5291/3065
hsa00531	Glycosaminoglycan degradation	19	-0.560911	-1.66614	0.00520364	0.0272771	0.0180228	3415	tags=42%, list=6%, signal=39%	6448/3425/2720/2990/3373/4669/2799/3073
hsa04920	Adipocytokine signaling pathway	69	-0.418214	-1.58007	0.00554405	0.0286003	0.018897	19461	tags=61%, list=36%, signal=39%	4794/5443/7133/207/9370/6256/948/81616/6774/8517/5601/57818/3667/5970/208/6257/10000/6517/23305/2538/5563/5105/53632/4790/3953/4792/5106/1375/51703/10891/2180/8660/5564/2475/1374/5588/32/23205/6794/5465/181/3551
hsa05321	Inflammatory bowel disease	63	-0.418122	-1.56326	0.00570279	0.0289595	0.0191343	15631	tags=43%, list=29%, signal=30%	6774/30009/3586/5970/8807/3606/3569/6778/6775/3111/3567/3109/64127/3565/4790/3725/3566/2625/51561/7099/4772/6095/3558/6097/7040/7100/4088
hsa04630	JAK-STAT signaling pathway	161	-0.344563	-1.44607	0.0068764	0.034382	0.0227172	15831	tags=45%, list=29%, signal=32%	1270/3568/30837/6774/3447/3586/3590/3976/3451/5618/2056/7297/2057/208/3716/5777/3569/1437/6778/3601/338376/3454/6775/282616/3567/3439/10000/3560/1440/6773/3448/3570/3598/5159/282618/3563/3449/9466/9306/3565/2690/3444/3452/1956/29949/3588/50604/1950/3574/3953/1154/3566/51561/3600/4170/8651/4352/6655/2670/6776/5154/3558/51588/10379/5155/2475/596/11009/598/5293/1489/8835/5291
hsa00600	Sphingolipid metabolism	46	-0.457199	-1.63108	0.00734683	0.0361775	0.0239035	12673	tags=52%, list=23%, signal=40%	4759/5660/410/125981/340485/9331/7357/64781/6610/166929/123099/427/339221/2629/9514/57704/7368/79603/130367/2720/8879/2531/9517/4758
hsa04621	NOD-like receptor signaling pathway	175	-0.342015	-1.44865	0.00748237	0.0362951	0.0239812	15500	tags=44%, list=29%, signal=31%	3447/8517/4938/5594/3661/3451/5601/331/7297/5970/4615/3716/3606/115361/3569/6347/91662/118429/7189/3454/8737/79184/3665/3439/100506742/5580/7205/22900/3709/6773/6300/64127/3448/9927/114548/5027/10454/81858/222545/3449/10616/3444/3710/3452/4790/3725/199713/4792/55072/10628/23710/4671/846/2920/79792/23236/6041/7099/5603/5586/11035/5332/57506/5585/837/10379/171389/148022/2635/596/79671/598/8772/5595…
hsa04672	Intestinal immune network for IgA production	45	-0.448797	-1.59514	0.00775376	0.0365697	0.0241626	13759	tags=44%, list=25%, signal=33%	56477/3569/3601/10803/3111/3567/3109/5284/6387/959/3565/115650/23308/9020/3600/3695/3558/8741/7040/4055
hsa04976	Bile secretion	90	-0.39342	-1.54477	0.00776402	0.0365697	0.0241626	15567	tags=51%, list=29%, signal=36%	477/7367/107/1080/10257/366/6555/23439/9429/111/10864/6550/8431/5566/196883/8714/5244/2052/54600/54576/5243/6548/6523/54579/9376/54658/6522/200931/64241/7364/8671/6343/6554/3949/54578/54577/9971/6580/358/64240/760/476/486/79799/481/1576
hsa04973	Carbohydrate digestion and absorption	45	-0.448573	-1.59435	0.00793098	0.0365995	0.0241823	14020	tags=44%, list=26%, signal=33%	57818/208/23439/10000/8972/6514/2538/6523/80201/5579/776/23236/476/486/5332/481/280/5293/2542/5291
hsa04620	Toll-like receptor signaling pathway	101	-0.370786	-1.47713	0.00799558	0.0365995	0.0241823	15500	tags=43%, list=29%, signal=30%	3447/8517/5594/3661/114609/3451/5601/5970/4615/208/2353/3569/7189/3454/8737/3665/3439/10000/6300/3448/10454/3449/54472/3444/3452/4790/7096/3725/4792/3663/54106/7099/5603/5609/148022/8772/5293/5595/7100/7098/9641/3551/5291
hsa04060	Cytokine-cytokine receptor interaction	290	-0.313759	-1.38136	0.0089916	0.0403105	0.0266343	19127	tags=47%, list=35%, signal=30%	7066/10663/8740/3446/958/655/59067/1442/7133/55504/2829/2689/3589/3587/2921/6354/146433/23495/9173/6367/3626/8742/56832/4838/27178/1230/27189/3572/1270/650/3568/3447/3586/3590/3976/1233/944/9235/3451/6364/5618/56477/2056/6366/2057/5196/6346/8807/84818/3606/90865/3569/970/6347/1437/3601/338376/10803/3454/3554/282616/3567/3439/3560/1440/26525/5473/1232/8808/9518/1234/27302/6387/6359/959/7046/1524/1…
hsa04918	Thyroid hormone synthesis	75	-0.396781	-1.52139	0.00905437	0.0403105	0.0266343	12468	tags=40%, list=23%, signal=31%	405753/23439/111/84699/5566/196883/3709/1081/5172/4036/2878/1388/3710/5579/389434/6906/7276/5578/7270/50506/7849/23236/476/486/5332/481/148327/2877/53905/2936
hsa04061	Viral protein interaction with cytokine and cytokine receptor	98	-0.37401	-1.48821	0.00966524	0.0424487	0.0280471	18431	tags=48%, list=34%, signal=32%	7133/2829/3587/2921/6354/146433/6367/27178/1230/3572/3586/1233/6364/56477/6366/5196/6346/8807/3606/3569/6347/10803/3560/5473/1232/1234/6387/6359/1524/729230/3570/8743/8794/643/29949/3588/50604/9547/2920/3558/6358/6376/8764/11009/6360/4055/6368
hsa00760	Nicotinate and nicotinamide metabolism	34	-0.477173	-1.60994	0.0099435	0.0430885	0.0284698	6520	tags=32%, list=12%, signal=28%	5167/349565/5169/4860/554235/55191/54981/93100/23410/23408/51547
hsa04928	Parathyroid hormone synthesis, secretion and action	106	-0.364596	-1.46164	0.010663	0.045397	0.0299951	11453	tags=38%, list=21%, signal=30%	111/56302/8074/84699/5566/196883/3709/5338/1958/6569/4205/409/1388/632/3710/4324/1956/5745/5579/2771/9138/1839/9368/2625/5578/8521/846/23236/4041/142680/5332/9365/9935/408/7421/2770/596/148327/5595/2767
hsa05145	Toxoplasmosis	110	-0.364113	-1.46698	0.0107556	0.045397	0.0299951	15666	tags=41%, list=29%, signal=29%	3918/6774/8517/3586/5594/5601/331/7297/5970/4615/208/3716/7189/79444/3111/10000/3109/1234/3908/959/6300/10454/5294/3306/3588/4790/2771/3949/10319/3912/4792/22798/8651/7099/5603/3911/3655/4261/2770/7040/596/3305/598/5595/3551
hsa00510	N-Glycan biosynthesis	50	0.354293	1.59513	0.0112189	0.0465782	0.0307755	5489	tags=28%, list=10%, signal=25%	8703/8818/79644/201595/2530/84920/8704/54344/1603/8813/6185/146664/57171/7991
hsa04530	Tight junction	165	-0.337821	-1.41896	0.0113221	0.0465782	0.0307755	7906	tags=30%, list=15%, signal=26%	5563/9073/149461/4771/4629/53632/24146/49861/7277/5590/91862/9071/3725/1366/23370/9368/10686/153562/776/113457/23327/9080/4217/54566/10095/1741/57530/5521/84952/1364/27134/2064/653857/81/3993/58494/5609/5564/64398/1365/7122/50848/79784/100506658/4627/11346/6794/84612/79778/123720
hsa04910	Insulin signaling pathway	137	-0.346399	-1.42984	0.0116116	0.047172	0.0311679	14368	tags=42%, list=27%, signal=31%	253314/5601/57818/3667/208/5255/5837/810/7249/2998/163688/10000/6517/7248/5792/5257/5566/3636/6720/23265/5509/5256/2538/5563/10580/5313/5105/53632/90673/5590/80201/5140/2308/2319/5260/8569/5106/8651/2203/2872/6655/10891/8660/5575/5564/2475/10211/5261/32/3643/5293/5595/8835/3551/9322/91860/5291
hsa04668	TNF signaling pathway	111	-0.360055	-1.45182	0.0120105	0.0480885	0.0317735	15493	tags=44%, list=29%, signal=32%	8517/3976/7185/5594/6364/5601/3726/5970/208/2353/3569/6347/1437/3383/8737/10000/153090/84699/6300/64127/6401/10454/8986/1388/197259/7412/3659/4790/3725/9020/4792/3600/4217/7424/1051/1906/2920/5603/8837/11035/843/5609/6376/148327/8772/5293/5595/3551/5291
hsa00061	Fatty acid biosynthesis	17	-0.566859	-1.63765	0.0121331	0.0480885	0.0317735	8761	tags=47%, list=16%, signal=39%	23305/7923/55301/51703/2180/32/23205/197322
