# Supplementary material for: Identification of Prognostic Biomarkers in Patients With Malignant Rhabdoid Tumor of the Kidney Based on mTORC1 Signaling Pathway-Related Genes
Source: Front Mol Biosci. 2022 Apr 26;9:843234. doi: 10.3389/fmolb.2022.843234 (PMC9087638; doi:10.3389/fmolb.2022.843234)
Supplement: Supplementary file 8 [file Table7.xls]

## Sheet: Sheet1
ID	Description	setSize	enrichmentScore	NES	pvalue	p.adjust	qvalues	rank	leading_edge	core_enrichment
hsa03008	Ribosome biogenesis in eukaryotes	81	0.51555	2.95531	1e-10	1.555e-08	8.05263e-09	9575	tags=49%, list=18%, signal=41%	26354/5901/10885/55651/2091/7514/84135/23560/55505/29889/84128/1457/23160/83732/1460/51096/55813/55781/54433/92856/10199/22803/28987/51068/10557/134430/10248/100169760/283106/51077/780851/10528/10556/1736/55127/54913/55916/54464/10799/29102
hsa03050	Proteasome	45	0.662893	3.12978	1e-10	1.555e-08	8.05263e-09	8840	tags=62%, list=16%, signal=52%	5682/5695/5693/10213/5689/5706/5685/5692/5714/5684/51371/5686/5691/5715/5710/5688/5718/5701/5690/3458/11047/5719/5721/5698/5704/5700/5708/5694
hsa04976	Bile secretion	90	-0.587179	-2.06129	2.24749e-10	2.3299e-08	1.20655e-08	8497	tags=54%, list=16%, signal=46%	54659/10257/483/10941/7366/1080/2052/107/6344/6343/8431/6555/6554/480/10864/54579/3781/6550/196883/5243/54600/54576/54658/6580/6523/64241/9376/5244/7367/9429/200931/8714/111/8671/7364/6522/1576/112/54577/54578/9971/64240/760/6548/79799/358/476/486/481
hsa04512	ECM-receptor interaction	87	-0.564436	-1.97108	6.28936e-09	4.88998e-07	2.5323e-07	7940	tags=40%, list=15%, signal=34%	7057/3909/3694/3672/3339/3695/10319/3371/3655/3690/1282/3914/51206/3685/1284/3912/7148/3680/3675/3673/22798/3918/3911/80144/3696/2814/375790/6385/1286/3691/255743/1285/3693/6382/2811
hsa03018	RNA degradation	75	0.453186	2.55303	1.2426e-08	7.72896e-07	4.00247e-07	7433	tags=41%, list=14%, signal=36%	11157/10950/84186/23658/10200/51690/2023/57819/25804/51010/694/27258/5073/51013/2026/23404/56915/51691/9652/9337/80349/22803/167227/57472/1656/3329/3313/10438/5042/340529/26986
hsa03020	RNA polymerase	29	0.673517	2.82441	2.07196e-08	1.07397e-06	5.56158e-07	5920	tags=48%, list=11%, signal=43%	51082/661/5436/5431/5437/5439/64425/55718/9533/51728/5434/10621/5438/84172
hsa00830	Retinol metabolism	67	-0.589987	-2.00605	3.37568e-08	1.49976e-06	7.76659e-07	14508	tags=60%, list=27%, signal=44%	128/54905/124/54659/10941/317749/1543/5959/7366/10901/1544/8694/127/157506/126/9249/1562/54579/1577/316/51109/54600/158835/54576/54658/130/7367/7364/1559/1576/8608/54577/54578/1551/79799/1555/125/54884/145226/112724
hsa04142	Lysosome	128	-0.503608	-1.8111	9.53813e-08	3.70795e-06	1.92018e-06	12126	tags=47%, list=22%, signal=36%	164/527/1200/53/175/6677/3425/20/23457/23545/8692/1511/3482/4864/256471/162/4126/26088/138050/3073/8906/535/84572/533/10312/9114/6609/23062/2799/9476/1519/11154/2629/1512/427/2720/2517/1509/6448/4758/5476/4891/2548/8722/245972/50617/23659/4669/537/51606/6272/10053/1203/3373/3916/9516/51172/10239/285362/1497
hsa03060	Protein export	22	0.720217	2.86879	1.73577e-07	5.57929e-06	2.88926e-06	7564	tags=59%, list=14%, signal=51%	23480/11231/3309/10952/6726/9789/55176/6729/28972/6728/23478/58477/5018
hsa05204	Chemical carcinogenesis	79	-0.559569	-1.9405	1.79398e-07	5.57929e-06	2.88926e-06	14508	tags=59%, list=27%, signal=44%	128/1557/3290/124/54659/10941/1543/7366/873/1544/2052/127/126/1139/1562/2947/54579/1577/445329/54600/119391/54576/2938/2939/221/64816/54658/373156/4258/218/222/130/7367/4257/7364/2948/1559/1576/10/54577/54578/2949/1551/6817/6799/79799/125
hsa04514	Cell adhesion molecules	139	-0.491755	-1.77639	2.04414e-07	5.77935e-06	2.99286e-06	11163	tags=37%, list=21%, signal=30%	10666/23705/3133/9076/51208/100506658/26285/933/23562/58494/1462/23308/9379/947/100132463/3695/9075/999/3655/965/5797/24146/9073/9080/7412/6401/4897/149461/4099/959/3685/5792/1003/3680/10686/79679/23114/3696/9071/1365/90952/1272/7122/3384/1364/5175/6385/3897/6403/50848/1366/6382
hsa04530	Tight junction	165	-0.474154	-1.72255	2.99552e-07	7.7634e-06	4.02031e-06	13609	tags=48%, list=25%, signal=36%	150084/113457/5571/56288/5906/913/5599/644672/1080/4628/9693/51422/9076/51208/911/100506658/4771/4478/51421/26285/5609/23562/5519/2017/861/4214/58494/5562/5601/51807/11346/100132463/9075/5590/3725/79784/6714/776/4629/84612/92359/64398/24146/9073/9414/54566/9080/5581/5516/149461/23327/5563/6794/1741/4217/7277/9368/23370/10686/57530/9071/1365/27134/5521/3993/153562/2064/5564/7122/1364/91862/653857/…
hsa00280	Valine, leucine and isoleucine degradation	47	-0.615606	-2.01632	4.02461e-07	9.32325e-06	4.82808e-06	9078	tags=53%, list=17%, signal=44%	5019/224/18/34/316/65985/64064/3158/1629/64902/10449/36/5095/64087/549/11112/4329/27034/56922/1962/197322/217/30/3712/35
hsa00982	Drug metabolism - cytochrome P450	69	-0.567285	-1.93869	4.19696e-07	9.32325e-06	4.82808e-06	14508	tags=58%, list=27%, signal=42%	128/1557/124/54659/10941/7366/2327/1544/127/126/2947/54579/1577/316/54600/119391/54576/2938/2939/221/54658/373156/4258/218/222/130/7367/2329/4257/7364/2948/1559/1576/54577/54578/2949/79799/1555/125/2330
hsa04510	Focal adhesion	198	-0.452919	-1.65893	5.23631e-07	1.08566e-05	5.62215e-06	7940	tags=32%, list=15%, signal=28%	7057/3909/3694/5595/3480/1729/5601/3672/2317/5159/7423/5578/596/3695/1956/10319/3371/3725/3655/3690/6714/5154/1282/5293/208/23396/3914/4233/331/1950/3685/1284/3912/7148/6655/3680/858/824/3675/3673/22798/3918/3791/3911/5829/4638/3696/5291/2064/7094/8395/56924/10451/1286/3691/1285/10298/81/3693/7424/54776/9564/2324/7410
hsa04146	Peroxisome	82	-0.542753	-1.88736	1.38256e-06	2.68734e-05	1.39165e-05	13103	tags=51%, list=24%, signal=39%	1891/10005/5193/26063/10901/83594/5825/3155/8799/8504/5192/5824/1384/55825/23305/215/11001/8309/5189/5195/3295/6648/373156/189/26061/1610/55670/23600/51179/847/4598/51703/8800/92960/2053/1962/3418/2180/23417/30/6342/5826
hsa00980	Metabolism of xenobiotics by cytochrome P450	75	-0.542219	-1.87245	1.61849e-06	2.96089e-05	1.53331e-05	13798	tags=55%, list=26%, signal=41%	3290/124/54659/10941/1543/7366/873/1544/27294/2052/127/126/2947/54579/1577/54600/246181/119391/54576/2938/2939/221/54658/373156/4258/218/222/130/7367/4257/7364/2948/1559/1576/54577/22977/54578/2949/79799/1555/125
hsa04750	Inflammatory mediator regulation of TRP channels	98	-0.50703	-1.79612	1.99362e-06	3.44453e-05	1.78377e-05	14063	tags=45%, list=26%, signal=33%	5295/5606/239/801/5599/3356/624/1432/3710/3554/8398/3556/810/5732/107/2150/5583/5601/100137049/196883/5578/51802/6714/5293/5581/3709/5332/7442/111/8681/1573/5580/40/3827/112/5029/59341/255189/5291/23236/5588/5336/91860/5603
hsa03320	PPAR signaling pathway	74	-0.541479	-1.86892	2.23313e-06	3.65528e-05	1.8929e-05	10717	tags=49%, list=20%, signal=39%	2169/5170/10580/4199/1375/345/34/23305/11001/1374/1582/8309/1593/3158/2168/5106/5105/729359/79966/5468/5467/33/1376/10999/364/23205/51703/5346/1962/2180/30/2170/6342/5465/440503/10873
hsa04923	Regulation of lipolysis in adipocytes	54	-0.572165	-1.90695	3.27466e-06	4.99624e-05	2.58732e-05	11140	tags=50%, list=21%, signal=40%	154/7252/207/107/5742/3643/51099/4878/4886/196883/1081/3630/5293/3991/208/2770/111/364/112/5346/5733/57104/5593/134/5291/8660/11343
hsa04931	Insulin resistance	106	-0.49917	-1.77914	3.37366e-06	4.99624e-05	2.58732e-05	10801	tags=44%, list=20%, signal=36%	51422/5170/200186/4790/207/3643/1375/4792/11001/1374/5562/5601/5590/6514/3630/5834/4846/6197/5293/208/2538/5106/183/5581/9882/5105/2998/148327/2475/5792/5563/5580/10999/90673/27330/10891/5291/32/5564/6196/5588/3551/22877/6195/5465/8660/51085
hsa00480	Glutathione metabolism	56	-0.570158	-1.91358	4.52529e-06	6.39712e-05	3.31277e-05	7408	tags=41%, list=14%, signal=35%	2947/50484/290/9027/2686/119391/79094/2938/2939/373156/26873/4258/2878/51471/4257/2936/2678/2948/2949/2687/124975/3418/2877
hsa03420	Nucleotide excision repair	46	0.477135	2.24897	7.03023e-06	9.50609e-05	4.92277e-05	7383	tags=35%, list=14%, signal=30%	5887/5984/2067/2965/9978/8450/2968/404672/6119/5985/1161/5982/56655/6117/6118/2967
hsa03022	Basal transcription factors	44	0.494792	2.29033	7.84484e-06	0.000101656	5.2643e-05	9781	tags=52%, list=18%, signal=43%	2961/6880/2963/2965/2957/2958/2960/9519/2968/404672/6873/27097/6883/6884/54457/6882/2967/2969/6877/6908/6875/4331/6879
hsa00071	Fatty acid degradation	43	-0.596304	-1.93163	8.82001e-06	0.000108458	5.61657e-05	9839	tags=53%, list=18%, signal=44%	1632/127/224/126/1375/34/23305/1374/37/10449/130/36/33/1376/23205/51703/1962/2180/125/217/30/113612/35
hsa05120	Epithelial cell signaling in Helicobacter pylori infection	70	-0.530908	-1.81701	9.06727e-06	0.000108458	5.61657e-05	13609	tags=51%, list=25%, signal=39%	150084/5599/102/1432/527/51382/8517/23545/4790/8992/58494/4792/535/533/5601/10312/1956/9114/3725/523/6714/1839/2920/4233/127124/245973/525/245972/50617/537/51606/5336/3551/50848/10392/5603
hsa04960	Aldosterone-regulated sodium reabsorption	37	-0.612715	-1.93244	1.13151e-05	0.000130333	6.74937e-05	10426	tags=57%, list=19%, signal=46%	5170/6446/3643/53828/5595/480/5578/3630/5293/4306/23327/6340/6338/3291/3758/5291/476/486/6337/481/9351
hsa03030	DNA replication	36	0.505397	2.25668	1.38617e-05	0.000153963	7.97306e-05	13016	tags=53%, list=24%, signal=40%	5984/10535/6119/5985/5982/1763/6742/56655/5557/6117/79621/6118/5422/5425/5111/84153/5558/246243/10714
hsa00360	Phenylalanine metabolism	17	-0.733421	-1.98784	2.62369e-05	0.000281368	0.000145708	5660	tags=53%, list=10%, signal=47%	5053/2805/1644/221/8639/218/10249/222/2806
hsa04964	Proximal tubule bicarbonate reclamation	23	-0.687219	-1.99097	3.28423e-05	0.000340465	0.000176311	7462	tags=70%, list=14%, signal=60%	1468/483/2744/480/27165/6550/5106/5105/2746/8671/10991/760/358/476/486/481
hsa04144	Endocytosis	242	-0.404622	-1.4957	4.12527e-05	0.000413858	0.000214318	10991	tags=33%, list=20%, signal=27%	1759/155382/6457/128866/3133/10938/9525/116983/3482/3800/6011/64750/1173/390243/440073/10565/29082/11311/10254/51652/274/729092/5878/3480/161/7046/9146/2868/1956/5590/80230/5869/30845/10564/5338/6714/116984/84612/9829/84364/9922/23396/131890/80223/118813/23327/64411/29934/79643/9267/11059/9798/22841/147179/79720/55040/858/9230/116985/2348/23550/56904/4088/2261/2264/55048/29924/26056/84440/8395/23…
hsa01212	Fatty acid metabolism	52	-0.548042	-1.82066	4.78959e-05	0.000436026	0.000225798	8167	tags=42%, list=15%, signal=36%	1375/34/23305/84869/1374/7923/37/3295/79993/10449/36/79966/33/1376/23205/51703/1962/197322/2180/30/6342/35
hsa04072	Phospholipase D signaling pathway	144	-0.441924	-1.59687	4.82286e-05	0.000436026	0.000225798	9533	tags=33%, list=18%, signal=28%	207/5155/107/2206/8526/3643/6850/5595/5159/100137049/196883/5578/1956/3630/5338/5154/551/5293/208/23396/183/7249/22808/554/5332/1950/2475/9267/111/8681/6655/56894/10411/11069/10161/2205/1609/112/2185/255189/5291/23236/4254/3815/8395/10555/5336/1785
hsa04151	PI3K-Akt signaling pathway	351	-0.379135	-1.42228	5.02327e-05	0.000436026	0.000225798	12294	tags=35%, list=23%, signal=27%	5294/3674/3454/6696/57818/7450/2309/1946/842/8517/3566/1021/5170/1969/200186/6446/4790/207/5155/3439/3449/3643/2057/3451/7039/4908/6850/5519/23678/7057/3909/3694/3716/4170/5595/3480/5562/3672/5159/7423/374/5578/9863/596/1942/3695/1956/10319/3371/3655/7099/3448/2690/3630/3690/7529/29941/5154/55970/4846/2065/1282/5293/208/10018/2788/2538/5585/5106/117145/7249/3914/5105/4233/3565/27006/2998/930/5516…
hsa04920	Adipocytokine signaling pathway	69	-0.5135	-1.75488	5.04198e-05	0.000436026	0.000225798	16715	tags=61%, list=31%, signal=42%	6774/2182/6517/8717/9021/7124/6256/5571/51094/5599/6257/57818/8517/51422/4790/207/1375/4792/23305/1374/5562/5601/4794/208/2538/5106/5105/3953/2475/5563/6794/23205/51703/181/10891/32/5564/2180/5588/3551/5465/8660
hsa04270	Vascular smooth muscle contraction	130	-0.449576	-1.61905	5.15613e-05	0.000436026	0.000225798	7651	tags=39%, list=14%, signal=34%	801/91807/81579/3710/4628/8398/10267/810/27345/107/796/5595/4878/5583/9138/1907/775/100137049/196883/5578/779/3779/84647/79784/776/4629/551/9826/800/183/5581/3709/5332/778/2767/111/8681/5580/23365/1906/112/4638/255189/23236/5588/135/10266/91860/54776/4627/10268
hsa00350	Tyrosine metabolism	36	-0.597649	-1.87098	5.18744e-05	0.000436026	0.000225798	15887	tags=64%, list=29%, signal=45%	1638/7299/1621/2184/128/124/127/126/316/5409/2805/1644/221/8639/218/1312/222/130/81889/220074/3081/125/2806
hsa04670	Leukocyte transendothelial migration	111	-0.466387	-1.66656	6.17886e-05	0.000505691	0.000261874	13424	tags=45%, list=25%, signal=34%	2771/1495/5906/644672/394/1432/7070/58498/9076/51208/1500/100506658/6387/4478/26285/23562/58494/7294/5578/100132463/9075/5293/2770/24146/9073/9080/7412/149461/1003/10411/11069/6494/10686/2185/5829/9071/1365/90952/5291/10451/7122/1364/5175/5336/50848/1366/81/5603/9564/7410
hsa04010	MAPK signaling pathway	292	-0.386481	-1.43965	7.27604e-05	0.000580217	0.000300468	12978	tags=36%, list=24%, signal=27%	6722/5599/5923/1849/7048/3727/8569/4615/1432/10454/3554/1946/3556/9693/8517/9064/1969/25780/4790/207/5155/5609/10125/3643/9175/8550/784/2353/4772/7039/4908/9254/1848/4214/4616/5595/7040/8491/3480/775/5601/8912/2317/5159/7423/374/100137049/5578/7046/779/1942/4216/1956/3725/3630/776/5154/55970/2065/6197/208/22808/4233/27006/1843/778/1950/1850/2066/1852/8986/51378/8681/6655/4217/4215/3164/1647/7867/…
hsa00650	Butanoate metabolism	28	-0.630606	-1.90802	0.000100331	0.000780074	0.000403965	10468	tags=50%, list=19%, signal=40%	3155/5019/18/65985/54988/64064/3158/123876/348158/56898/1962/6296/35/622
hsa00410	beta-Alanine metabolism	30	-0.610965	-1.86596	0.00012802	0.000971078	0.000502877	13997	tags=63%, list=26%, signal=47%	1806/1807/223/339896/224/18/57571/221/8639/218/222/4329/51733/1962/23417/217/35/84735/55748
hsa04933	AGE-RAGE signaling pathway in diabetic complications	99	-0.461678	-1.63507	0.000140561	0.00104082	0.000538994	9551	tags=39%, list=18%, signal=32%	4790/207/4772/5595/7040/1729/5601/50507/7423/5578/7046/596/5590/3725/4846/1282/1958/5293/208/183/7056/5581/7412/6401/5332/1284/5580/1906/4088/2152/5291/23236/6776/5336/1286/1285/5603/7424/5333
hsa05231	Choline metabolism in cancer	95	-0.462296	-1.62981	0.000152449	0.0011026	0.000570984	9533	tags=38%, list=18%, signal=31%	207/5155/8526/2353/6583/5595/5601/5159/100137049/5578/1120/1956/3725/5338/5154/3091/5293/6580/208/204962/23396/7249/57153/6581/1950/2475/8681/6655/6582/1609/255189/5291/8395/126969/80736/6584
hsa04978	Mineral absorption	59	-0.512583	-1.72028	0.000172682	0.00121694	0.000630198	8302	tags=41%, list=15%, signal=34%	6547/1811/480/4496/645745/6550/6569/4495/6523/140803/113235/340024/4493/142680/115019/4494/4891/7779/7421/476/55503/486/55630/481
hsa04610	Complement and coagulation cascades	84	-0.479304	-1.67123	0.000176085	0.00121694	0.000630198	12272	tags=44%, list=23%, signal=34%	624/7450/731/5340/462/2266/1191/727/1604/735/10877/2243/5265/5328/710/2244/966/1378/725/1380/3053/720/2159/7056/5648/730/5624/721/3827/3426/2160/5104/5345/2152/9002/4179/2
hsa00760	Nicotinate and nicotinamide metabolism	34	-0.58719	-1.82317	0.000233628	0.00157953	0.000817967	8260	tags=53%, list=15%, signal=45%	4837/4907/83594/23530/51548/56953/55191/316/554235/349565/23408/5169/4860/93100/5167/54981/23410/51547
hsa00983	Drug metabolism - other enzymes	79	-0.478237	-1.65845	0.000248515	0.00164443	0.000851574	7408	tags=35%, list=14%, signal=31%	2947/50484/54579/83549/54600/7378/119391/54576/2938/2939/54658/4258/7367/4257/7364/2948/1576/7172/10/54577/151531/54578/2949/51733/79799/7084/1066/8824
hsa05418	Fluid shear stress and atherosclerosis	137	-0.429584	-1.55227	0.000272227	0.0017638	0.000913392	13306	tags=42%, list=25%, signal=31%	801/5599/9817/6347/3674/1432/445/3554/4205/8517/810/4790/207/5155/5609/2353/2947/5562/5601/596/90/5590/3725/93/3690/119391/6714/2938/5154/2939/4846/5293/208/7056/4258/7412/6401/1843/3685/4257/5563/1003/4217/1906/2948/858/3791/2949/59341/5291/8878/5175/6385/3551/91860/6382/5603
hsa04912	GnRH signaling pathway	93	-0.465591	-1.63874	0.000324179	0.00205754	0.00106551	7741	tags=35%, list=14%, signal=30%	4214/5595/775/5601/100137049/196883/5578/779/1081/4216/1956/3725/5338/6714/776/1958/1839/3709/5332/778/2488/2767/111/8681/6655/5580/4215/112/2185/255189/23236/91860/5603
hsa04966	Collecting duct acid secretion	27	-0.607936	-1.82769	0.000333086	0.0020718	0.00107289	12022	tags=67%, list=22%, signal=52%	527/51382/23545/8992/535/10312/9114/523/496/6521/10723/127124/245973/525/245972/1188/50617/760
hsa00340	Histidine metabolism	21	-0.635637	-1.81616	0.000394493	0.00240564	0.00124577	8739	tags=71%, list=16%, signal=60%	3176/3034/223/224/57571/26/10841/221/218/222/144193/443/217/84735/55748
hsa03430	Mismatch repair	23	0.52418	2.10587	0.000424848	0.00254092	0.00131582	10530	tags=48%, list=20%, signal=39%	5984/6119/5985/5982/6742/6117/27030/6118/9156/5425/5111
hsa04971	Gastric acid secretion	76	-0.476231	-1.64348	0.000538473	0.00315972	0.00163627	13424	tags=42%, list=25%, signal=32%	2771/801/483/91807/1080/3710/810/107/480/196883/5578/2770/496/3709/5332/389015/111/6522/112/3758/115111/4638/760/6548/23236/3766/476/481/91860/3784/3773/3772
hsa04152	AMPK signaling pathway	120	-0.432734	-1.55304	0.000583339	0.0033596	0.00173978	12010	tags=41%, list=22%, signal=32%	1080/57818/2309/51422/5170/200186/207/3643/5519/1375/3480/1374/5562/3172/55437/5211/3630/81617/5209/5293/3991/208/2538/5106/7249/5105/3953/2998/5516/79966/148327/2475/5468/5563/6794/9230/5523/23216/10891/5521/5291/32/2203/5564/23417/51719/5208/5525/8660
hsa04015	Rap1 signaling pathway	207	-0.396013	-1.45378	0.000599908	0.00339221	0.00175667	14067	tags=39%, list=26%, signal=29%	80310/5295/5606/2771/56288/801/5906/26037/10636/2889/3674/1432/1946/9693/345456/810/1969/25780/1500/207/5155/107/3643/7057/5595/3480/5587/23094/5159/7423/196883/5578/9863/57568/1942/1956/5590/260425/999/3630/3690/6714/5154/84612/27040/25865/5293/208/2770/9732/22808/4233/27006/5332/1950/64411/9771/111/51378/10411/11069/6494/112/3791/5909/2261/2264/5291/23236/4254/7094/3815/9002/10451/135/91860/560…
hsa05165	Human papillomavirus infection	329	-0.3659	-1.36913	0.000636543	0.00353508	0.00183066	8496	tags=32%, list=16%, signal=27%	7481/5986/3674/3454/527/6696/7450/51382/10379/8517/1021/3133/23545/3065/23352/4790/207/3439/3449/3451/7484/5519/8992/7477/7057/3909/3694/3716/5595/535/533/3672/148022/5159/1108/1855/4799/10312/3695/1956/10319/9114/5590/3371/3655/3448/3690/4851/523/5663/84612/1282/9641/92359/5293/208/64398/7249/3914/89780/54361/5516/1950/148327/3685/1284/2475/3912/7148/1741/6655/9368/3444/3680/3955/4242/127124/709…
hsa05412	Arrhythmogenic right ventricular cardiomyopathy	77	-0.462714	-1.59949	0.000678248	0.00370062	0.00191638	8651	tags=34%, list=16%, signal=28%	784/6547/9254/3694/775/3672/5318/1674/779/3695/3655/3690/776/51176/778/3685/3680/3675/3673/1829/489/3696/1832/3691/3728/3693
hsa04925	Aldosterone synthesis and secretion	98	-0.43943	-1.55666	0.000697066	0.00373772	0.00193559	7561	tags=31%, list=14%, signal=26%	4878/480/5587/775/8912/196883/5578/221955/779/747/776/25865/3991/183/5581/4158/3709/5332/778/148327/2767/111/3164/112/23236/476/481/91860/3762/5138
hsa05135	Yersinia infection	134	-0.41688	-1.5044	0.000731051	0.00385351	0.00199555	15132	tags=42%, list=28%, signal=30%	5747/7124/9475/5295/5586/5606/63916/3932/8935/5599/6347/8976/4615/1432/10454/1793/8517/4790/207/114548/5609/2353/4772/8874/5595/10458/4792/9138/5601/148022/3606/3725/7099/6714/6197/27040/5293/208/5585/23396/64283/147179/23365/2185/27330/5829/5291/8395/6196/10451/3551/6195/653857/5603/9564/7410
hsa04973	Carbohydrate digestion and absorption	45	-0.50945	-1.65939	0.000960228	0.00494206	0.00255927	9533	tags=42%, list=18%, signal=35%	207/83756/480/6514/776/5293/208/6523/2538/8972/5332/80201/280/5291/23236/476/486/481/2542
hsa04611	Platelet activation	121	-0.423872	-1.52244	0.000969343	0.00494206	0.00255927	13424	tags=40%, list=25%, signal=30%	2771/5906/91807/5294/3674/1432/3710/7450/2266/207/107/10125/5742/6850/2243/5595/9138/2244/100137049/196883/5590/3690/6714/4846/5293/208/2770/51206/3709/5332/111/8681/6786/23365/3673/112/4638/5593/255189/8673/5291/23236/7094/2814/9002/5336/5603/2811
hsa05033	Nicotine addiction	40	0.400941	1.83103	0.000988048	0.00495618	0.00256658	8721	tags=42%, list=16%, signal=36%	774/2563/116443/2557/2902/2565/2569/57030/2554/2560/2890/2559/200959/140679/2561/2566/55879
hsa04918	Thyroid hormone synthesis	75	-0.466008	-1.60927	0.00104462	0.00515678	0.00267046	7516	tags=39%, list=14%, signal=33%	3710/405753/7252/7270/107/5172/480/196883/5578/1081/7276/4036/50506/2878/3709/5332/148327/111/389434/2936/6906/112/7849/23236/476/486/2877/481/53905
hsa00053	Ascorbate and aldarate metabolism	30	-0.565306	-1.72651	0.00109995	0.0052174	0.00270185	13377	tags=60%, list=25%, signal=45%	54659/223/10941/7366/224/54579/54600/54576/54658/55586/7367/7364/54577/54578/9365/79799/217/9104
hsa05410	Hypertrophic cardiomyopathy	90	-0.444558	-1.56062	0.00110635	0.0052174	0.00270185	8651	tags=33%, list=16%, signal=28%	784/6547/9254/3694/7040/4624/5562/775/3672/1674/779/3695/3655/3690/776/183/778/3685/5563/1906/3680/4625/3675/3673/489/3696/4634/5564/3691/3693
hsa00630	Glyoxylate and dicarboxylate metabolism	29	-0.57042	-1.73	0.00110723	0.0052174	0.00270185	9619	tags=52%, list=18%, signal=43%	125061/48/2731/2752/189/5095/55902/51179/81888/847/132158/112817/275/84532/6470
hsa00220	Arginine biosynthesis	22	-0.609515	-1.74888	0.00114904	0.0052293	0.00270802	14456	tags=68%, list=27%, signal=50%	5009/100526760/445/2744/384/27165/2752/2805/4846/2746/162417/2875/435/2806/95
hsa00604	Glycosphingolipid biosynthesis - ganglio series	15	-0.679936	-1.8168	0.00115708	0.0052293	0.00270802	8468	tags=53%, list=16%, signal=45%	6482/3073/9197/29906/256435/30815/2720/8705
hsa00600	Sphingolipid metabolism	46	-0.515383	-1.68548	0.0011602	0.0052293	0.00270802	12032	tags=46%, list=22%, signal=36%	79603/7357/81537/64781/340485/9517/55304/259230/6609/123099/2629/427/2720/339221/166929/4758/9514/7368/8879/57704/130367
hsa02010	ABC transporters	45	-0.505071	-1.64512	0.00121228	0.00538599	0.00278916	12072	tags=47%, list=22%, signal=36%	89845/1080/20/5825/23457/24/64137/215/154664/10060/5243/10057/64241/5244/9619/9429/8714/1672/64240/5826/368
hsa04070	Phosphatidylinositol signaling system	94	-0.442394	-1.55709	0.00138525	0.00600325	0.00310881	10301	tags=39%, list=19%, signal=32%	5295/89869/8776/801/79837/3710/810/5286/3635/8526/8871/8760/5297/55361/8867/5578/5293/117283/23396/9807/10423/3709/3707/5332/8897/1609/64419/4534/5291/23236/8395/5336/3705/1040/91860/5333/9677
hsa05130	Pathogenic Escherichia coli infection	194	-0.38052	-1.39209	0.00138982	0.00600325	0.00310881	12324	tags=37%, list=23%, signal=29%	8976/5777/4615/1432/4628/10454/3554/842/10787/8517/9076/8737/283446/51208/100506658/4790/114548/26285/2353/23562/8440/2017/4642/5595/10458/4792/4641/8743/9138/55971/5601/51807/3606/4643/100132463/9075/4651/3725/7099/79784/6714/4629/7100/9826/24146/9073/9080/4430/149461/9267/147179/7277/23365/9368/837/7009/10686/26999/8772/4644/9071/1365/4645/55930/4646/7122/1364/3551/653857/1366/5603/4627
hsa00511	Other glycan degradation	17	-0.653083	-1.7701	0.00142497	0.00607074	0.00314376	13488	tags=71%, list=25%, signal=53%	4125/23324/175/4126/3073/2629/2720/2517/4758/64772/4123/57704
hsa00140	Steroid hormone biosynthesis	60	-0.482447	-1.61789	0.00146684	0.0061647	0.00319242	13798	tags=48%, list=26%, signal=36%	3290/54659/10941/1543/7366/1584/1544/6820/1583/54579/1577/7923/54600/3294/54576/54658/1312/7367/7364/1576/1586/54577/54578/3291/9420/220074/1551/79799/79154
hsa05145	Toxoplasmosis	110	-0.423479	-1.51179	0.0015633	0.00648248	0.00335698	15116	tags=41%, list=28%, signal=30%	3588/3109/7124/7297/5606/3306/2771/572/5599/5294/330/4615/1432/10454/79444/842/8517/5170/4790/207/3909/3716/5595/4792/7040/5601/596/10319/8651/3655/7099/208/2770/3914/4261/331/959/3912/22798/3918/3911/3551/5603/598/3305
hsa05414	Dilated cardiomyopathy	95	-0.429672	-1.5148	0.00177751	0.00727377	0.00376675	9404	tags=32%, list=17%, signal=26%	107/784/6547/9254/3694/7040/4624/775/3672/196883/1674/779/3695/3655/3690/776/183/778/3685/111/3680/4625/3675/3673/112/489/3696/4634/3691/3693
hsa04913	Ovarian steroidogenesis	51	-0.498278	-1.65142	0.00218881	0.00880425	0.00455932	9552	tags=35%, list=18%, signal=29%	654/107/1583/3643/3480/100137049/196883/3294/1081/3630/122970/2488/111/8681/1573/112/1586/255189
hsa00120	Primary bile acid biosynthesis	17	-0.641413	-1.73847	0.00220814	0.00880425	0.00455932	6767	tags=47%, list=13%, signal=41%	1582/8309/1593/3295/23600/9420/6342/51302
hsa00562	Inositol phosphate metabolism	73	-0.453199	-1.55815	0.00240957	0.00947931	0.0049089	9740	tags=34%, list=18%, signal=28%	5286/3635/8871/5297/55361/8867/51763/5293/55586/23396/9651/10423/3707/5332/27124/8897/4329/64419/4534/5291/23236/8395/5336/3705/5333
hsa04930	Type II diabetes mellitus	46	-0.498796	-1.63124	0.00244943	0.00947931	0.0049089	16322	tags=61%, list=30%, signal=42%	6517/9021/5594/3098/7124/5295/5599/122809/3643/5595/3651/775/5601/5590/8651/6514/3630/776/5293/5581/5313/2475/5580/80201/3767/5291/3551/8660
hsa03440	Homologous recombination	37	0.398462	1.79023	0.00246889	0.00947931	0.0049089	7698	tags=41%, list=14%, signal=35%	51720/7516/146956/6119/641/5888/580/11073/6742/675/472/6117/6118/10111/7517
hsa04217	Necroptosis	132	-0.402996	-1.45151	0.00265599	0.0100733	0.00521651	13329	tags=39%, list=25%, signal=29%	3446/5599/124044/330/3454/10616/10379/128866/8737/9131/9525/197259/114548/3439/3449/3451/29082/51652/3716/11124/8743/81858/5601/291/148022/100137049/55072/2752/596/823/7099/3448/6609/5834/331/8837/79643/2746/6778/8681/3444/9825/7098/824/8772/11035/255189/8878/6776/92421/5119
hsa04972	Pancreatic secretion	100	-0.430045	-1.52362	0.00270944	0.0101522	0.00525738	18307	tags=47%, list=34%, signal=31%	5330/5579/115/51032/440387/1357/8399/391013/64600/7220/1359/491/63036/5407/5906/483/1506/81579/1080/22802/3710/107/5646/6344/1811/6343/480/196883/5578/84647/3709/5332/1056/111/8671/6522/112/489/219931/280/760/6548/23236/476/486/481/3784
hsa04911	Insulin secretion	86	-0.437828	-1.5261	0.00298913	0.0110669	0.00573105	7462	tags=30%, list=14%, signal=26%	480/3651/775/3781/196883/5578/779/3779/6514/3630/776/54795/5332/778/148327/2767/111/6844/3767/11069/112/27445/23236/476/486/481
hsa04924	Renin secretion	67	-0.451434	-1.53495	0.00308307	0.0112804	0.00584161	13424	tags=40%, list=25%, signal=30%	2771/801/22802/3710/154/810/5972/5732/4878/1907/775/779/776/5136/2770/183/3709/5332/778/111/1906/112/5593/134/23236/358/91860
hsa04721	Synaptic vesicle cycle	78	-0.442893	-1.53486	0.00318683	0.0115245	0.005968	11196	tags=37%, list=21%, signal=30%	51382/1759/23545/6532/1173/8992/6512/535/533/440279/161/10312/9114/8775/523/6539/6844/6505/127124/245973/525/245972/10497/50617/10815/6540/51606/6809/1785
hsa04710	Circadian rhythm	30	-0.542796	-1.65776	0.00338712	0.012108	0.00627016	13462	tags=53%, list=25%, signal=40%	5571/8863/51422/5187/8553/5562/79365/5563/26224/406/4862/9572/6095/6097/5564/1408
hsa04621	NOD-like receptor signaling pathway	175	-0.379898	-1.38495	0.00349982	0.0123687	0.00640517	14621	tags=38%, list=27%, signal=28%	7297/3442/199713/5586/171389/3446/5599/6347/330/64170/4615/1432/3454/3710/10616/10454/10379/8517/84674/100506742/8737/4790/114548/3439/3449/3451/3716/7205/5595/4792/81858/5601/148022/55072/596/3606/3725/7099/3448/222545/9641/57506/2920/5585/3709/5332/331/118429/5580/9927/23710/3444/837/8772/11035/846/79671/10628/2635/23236/79792/3551/6041/10392/5603/598
hsa00512	Mucin type O-glycan biosynthesis	30	-0.54092	-1.65203	0.0036305	0.0126863	0.00656968	8468	tags=40%, list=16%, signal=34%	6482/2591/51301/56913/50614/117248/9245/374378/55808/79623/63917/11226
hsa00020	Citrate cycle (TCA cycle)	30	-0.540411	-1.65048	0.00371163	0.0127714	0.00661373	13121	tags=47%, list=24%, signal=35%	50/6392/8802/5091/5162/6391/48/6389/5106/5105/5160/55753/3418/4967
hsa04926	Relaxin signaling pathway	128	-0.400745	-1.44118	0.00373697	0.0127714	0.00661373	9551	tags=33%, list=18%, signal=27%	4790/207/107/5609/2353/5595/4792/7040/5601/7423/196883/5578/7046/1956/5590/3725/1910/6714/55970/4846/1282/5293/208/2770/2788/339403/5332/148327/1284/111/10681/6655/59350/1906/112/5291/23236/1286/1285/408/5603/7424
hsa04928	Parathyroid hormone synthesis, secretion and action	106	-0.416115	-1.48311	0.00497489	0.0168173	0.00870891	9446	tags=32%, list=18%, signal=27%	9935/107/2353/5595/9138/56302/196883/5578/596/2625/10893/1956/6569/5338/1958/1839/2770/9826/3709/5332/148327/2767/111/5745/9368/142680/4324/112/846/8521/7421/23236/9365/408
hsa04744	Phototransduction	28	-0.539456	-1.63223	0.00505281	0.0168529	0.00872733	13306	tags=50%, list=25%, signal=38%	801/2792/1258/9626/810/6011/6010/131890/1259/3000/5148/5158/9187/91860
hsa04810	Regulation of actin cytoskeleton	216	-0.36392	-1.33791	0.00509379	0.0168529	0.00872733	12324	tags=32%, list=23%, signal=25%	8976/624/3674/79837/85464/4628/1793/10787/58498/345456/6387/5155/4478/8874/89846/3694/5595/10458/9138/1729/3672/5159/3695/1956/3645/3655/3630/3690/79784/6714/5154/55970/4629/5293/23396/22808/27006/1950/3685/6655/23365/3680/3827/26999/3675/3673/54961/85477/2261/2264/5829/4638/3696/6548/5291/8395/56924/3985/10451/221178/3691/653857/10298/81/3693/54776/9564/4627/7410
hsa04961	Endocrine and other factor-regulated calcium reabsorption	53	-0.46778	-1.55774	0.00531688	0.0174058	0.00901366	13223	tags=42%, list=25%, signal=31%	483/624/6546/1759/1173/6547/480/56302/161/5578/793/5332/5745/112/7421/23236/9365/476/486/481/2099/1785
hsa05222	Small cell lung cancer	92	-0.417486	-1.46854	0.00560718	0.0181649	0.00940678	12555	tags=39%, list=23%, signal=30%	6257/330/3674/79444/842/8517/2272/1021/4790/207/3909/4616/4792/596/10319/3655/1282/5293/208/3914/331/3685/1284/3912/1647/3675/3673/22798/3918/9618/3911/5291/3551/1286/1285/598
hsa00061	Fatty acid biosynthesis	17	-0.611068	-1.65622	0.00593206	0.018931	0.0098035	7512	tags=47%, list=14%, signal=41%	23305/84869/7923/23205/51703/32/197322/2180
hsa04620	Toll-like receptor signaling pathway	101	-0.414199	-1.46837	0.0059654	0.018931	0.0098035	14982	tags=42%, list=28%, signal=30%	7124/3442/5295/114609/5606/3446/5599/4615/1432/3454/6696/10454/8517/54106/8737/4790/207/5609/3439/3449/7096/2353/3451/5595/4792/5601/148022/3725/7099/3448/9641/7100/5293/208/3663/3444/7098/8772/54472/5291/3551/5603
hsa05160	Hepatitis C	154	-0.381697	-1.38209	0.00624038	0.0196036	0.0101518	11254	tags=45%, list=21%, signal=36%	10062/3452/55844/8717/9021/5594/2885/7124/7297/3442/5295/6256/3446/572/644672/3454/842/10379/8517/10197/1021/9076/8737/51208/100506658/4790/207/26285/3439/3449/23562/3451/5519/3716/5595/4792/148022/100132463/1956/9075/3448/7529/9641/5293/57506/208/24146/9073/9080/5516/149461/1950/8837/6655/3444/10686/7098/975/8772/9071/1365/5521/5291/7122/1364/3551/6041/5465/1366
hsa04071	Sphingolipid signaling pathway	119	-0.397241	-1.42452	0.00645809	0.0200847	0.0104009	9735	tags=41%, list=18%, signal=34%	56848/5295/2771/5599/624/1432/79603/81537/5170/340485/4790/207/2206/9294/9517/55304/5519/259230/5595/5601/5578/596/5590/6609/5338/4846/123099/1901/5293/208/2770/5581/5332/5516/427/166929/1509/4217/3827/2205/5523/8879/134/5521/5291/23236/5525/130367/5603
hsa04668	TNF signaling pathway	111	-0.405049	-1.44738	0.00653931	0.0201359	0.0104275	14063	tags=38%, list=26%, signal=28%	5295/5606/182/5599/6347/3976/330/1432/10454/8517/8737/197259/4790/207/5609/2353/6364/5595/4792/5601/3726/3725/5293/208/2920/3600/7412/6401/148327/8837/8986/4217/1906/8772/11035/5291/153090/6376/843/3551/5603/7424
hsa04371	Apelin signaling pathway	134	-0.38415	-1.38629	0.00735401	0.0224225	0.0116116	14065	tags=40%, list=26%, signal=29%	56848/7350/182/5571/2771/801/91807/2792/5294/6696/3710/4205/6546/51422/810/9759/207/107/6547/5595/10014/5562/30849/196883/7046/999/55970/4846/1958/3991/208/2770/2788/5581/22808/3709/5332/2475/5563/111/10681/23710/55811/112/4088/5346/4638/10891/6548/23236/4634/5564/91860
hsa05146	Amoebiasis	101	-0.408918	-1.44965	0.00754114	0.0225737	0.0116899	9900	tags=29%, list=18%, signal=23%	1511/911/4790/107/735/3909/7040/5878/384/5578/10319/5869/7099/1282/5293/2920/3914/5332/1284/3912/2767/22798/3918/3911/5291/23236/1286/1285/81
hsa00564	Glycerophospholipid metabolism	89	-0.409843	-1.43612	0.00754875	0.0225737	0.0116899	9373	tags=30%, list=17%, signal=25%	8526/8760/11313/10908/100137049/1120/122618/84647/5338/54947/10423/2819/9489/8681/56894/375775/6901/23761/64900/1609/55224/255189/23659/10555/1040/51365/5833
hsa04022	cGMP-PKG signaling pathway	163	-0.376097	-1.36559	0.00800406	0.0237073	0.0122769	13424	tags=38%, list=25%, signal=29%	2771/801/572/483/91807/6722/5294/624/3710/4205/1258/6546/154/3764/810/27345/207/107/3643/4772/6547/5595/4878/480/4624/775/291/196883/779/3779/1910/3630/776/4846/208/2770/5581/3709/151/5332/778/148327/152/2767/111/1259/9569/8654/3827/4625/112/489/4638/5593/134/23236/476/486/481/8660/91860/5138
hsa04974	Protein digestion and absorption	102	-0.405875	-1.44048	0.00822772	0.0241398	0.0125009	13923	tags=40%, list=26%, signal=30%	285641/63036/1295/2006/483/340267/1506/169044/6546/7373/10008/1296/5646/6547/5547/480/6550/8645/4311/23428/11136/1282/153201/7512/1294/340024/1284/59272/6564/3769/6505/4225/85301/6519/80781/476/486/1286/1285/481/3784
hsa03460	Fanconi anemia pathway	49	0.313073	1.5214	0.00847746	0.0246401	0.01276	8122	tags=33%, list=15%, signal=28%	2067/80010/146956/6119/29089/57697/641/2187/7398/5888/55120/675/6117/6118/5429/5980
hsa01230	Biosynthesis of amino acids	72	0.275906	1.52261	0.00872981	0.0249715	0.0129316	2455	tags=21%, list=5%, signal=20%	5230/2597/5223/5832/6120/226/7167/440/2023/5831/1373/586/5631/2026/22934
hsa04014	Ras signaling pathway	227	-0.360517	-1.3295	0.00875208	0.0249715	0.0129316	13306	tags=33%, list=25%, signal=25%	801/572/5906/5599/5923/2792/81579/1946/8398/10928/8517/9462/810/1969/25780/4790/207/5155/10125/3643/7039/4908/5595/5878/3480/5601/5159/7423/100137049/5578/1942/1956/5869/3630/84647/5338/5154/55970/283455/27040/5293/208/2113/2788/22808/4233/27006/8844/1950/9771/10681/51378/8681/6655/8437/3791/2114/2261/2264/255189/5291/4254/3815/56924/5336/4303/3551/4915/91860/10298/51365/5863/7424/2324/598
hsa00040	Pentose and glucuronate interconversions	33	-0.507912	-1.5695	0.00889168	0.0251392	0.0130184	13377	tags=52%, list=25%, signal=39%	54659/10941/7366/231/27294/54579/54600/51181/54576/54658/7367/7364/51084/54577/54578/9365/79799
hsa00620	Pyruvate metabolism	47	-0.463501	-1.51813	0.00912246	0.0255593	0.013236	10279	tags=45%, list=19%, signal=36%	5091/4199/127/224/126/5162/98/5106/5105/5313/130/5160/55902/92483/3029/32/125/217/84532/197257/10873
hsa00072	Synthesis and degradation of ketone bodies	10	-0.674781	-1.62324	0.00925703	0.0257048	0.0133113	10468	tags=60%, list=19%, signal=48%	3155/5019/64064/3158/56898/622
hsa04950	Maturity onset diabetes of the young	26	-0.533949	-1.57973	0.00974233	0.026813	0.0138852	11968	tags=42%, list=22%, signal=33%	3174/3110/3651/3172/6514/3630/5313/3171/6927/6928/3280
hsa04064	NF-kappa B signaling pathway	102	-0.402223	-1.42751	0.0100393	0.0269509	0.0139566	14982	tags=41%, list=28%, signal=30%	7124/4050/8792/10912/114609/3932/330/8915/4615/10454/3554/1896/8517/8737/6387/4790/6363/6850/5328/4616/4792/148022/596/7099/6366/10892/27040/2920/10913/7412/79092/331/959/8837/4055/1647/29760/5588/5336/3551/29775/598
hsa04640	Hematopoietic cell lineage	94	-0.404863	-1.425	0.0100393	0.0269509	0.0139566	15663	tags=39%, list=29%, signal=28%	3589/1379/1791/3109/7124/931/7850/913/3674/3554/3566/911/1604/933/2057/7066/3672/947/290/966/1378/3590/1380/3655/3690/4311/3565/100133941/930/3574/3675/3673/928/4254/3815/2814/2811
hsa04919	Thyroid hormone signaling pathway	121	-0.390357	-1.40206	0.0101188	0.0269509	0.0139566	14063	tags=40%, list=26%, signal=30%	5295/6256/89869/1735/572/483/7067/6257/9862/9611/842/5170/3065/207/53919/5595/480/4624/5578/5211/3690/4851/6714/3091/5293/208/1733/7249/9882/54361/5332/3685/2475/8850/10231/4625/489/1827/6548/5291/23236/476/486/5336/5208/4855/481/2099/5333
hsa04261	Adrenergic signaling in cardiomyocytes	149	-0.377695	-1.3643	0.0101391	0.0269509	0.0139566	11175	tags=30%, list=21%, signal=24%	6546/154/810/3753/207/107/784/5519/6547/9254/5595/480/4624/775/196883/5578/596/779/776/208/2770/183/5502/5332/5516/778/148327/111/10411/11069/4625/112/489/5523/5521/6548/23236/4634/476/486/5525/481/91860/3784/5603
hsa04664	Fc epsilon RI signaling pathway	67	-0.430781	-1.46472	0.0107526	0.0283394	0.0146757	15943	tags=45%, list=30%, signal=32%	5594/2885/7124/5295/5606/5599/1432/5170/207/3635/2206/5609/6850/5595/5601/100137049/5578/27040/5293/208/3565/8681/6655/2205/255189/5291/10451/5336/5603/7410
hsa04935	Growth hormone synthesis, secretion and action	119	-0.387475	-1.3895	0.0120796	0.0315695	0.0163484	10051	tags=31%, list=19%, signal=25%	51738/207/107/2353/4214/5595/775/5601/196883/5578/779/3726/8651/2690/776/5293/208/2770/6755/3709/5332/778/148327/2475/2767/111/6655/55811/112/3483/5291/23236/6776/5336/8660/5603/9564
hsa00640	Propanoate metabolism	33	-0.497724	-1.53801	0.0128072	0.0330423	0.0171111	4646	tags=30%, list=9%, signal=28%	1629/5095/55902/92483/4329/32/1962/23417/84532/35
hsa04613	Neutrophil extracellular trap formation	108	-0.396009	-1.41277	0.0128557	0.0330423	0.0171111	12248	tags=38%, list=23%, signal=29%	4353/3674/1432/7450/2266/3065/1182/727/1511/9759/4790/207/83933/6850/2243/5595/10014/2244/291/5578/1378/1184/7099/3690/6714/5293/208/5332/2475/1183/837/10013/5291/23236/51564/79792/5336/6403/79885/5603/2811
hsa05205	Proteoglycans in cancer	203	-0.35396	-1.29786	0.0133765	0.034099	0.0176583	10426	tags=29%, list=19%, signal=24%	5170/406903/3236/207/4478/60495/388112/7484/7078/2017/7477/5328/7057/5595/7040/3480/9138/2317/3339/5578/1956/7099/3690/6714/3091/2065/5293/1839/208/22808/4233/3709/89780/54361/3685/2066/2475/6655/23365/858/288/3673/7855/3791/5829/6548/5291/2064/10451/3549/8323/6385/5336/2099/3693/6382/5603/54776/7410
hsa01240	Biosynthesis of cofactors	149	-0.371887	-1.34332	0.0146453	0.0370299	0.0191761	8829	tags=27%, list=16%, signal=23%	221264/224/9249/211/55191/54579/6697/51109/554235/80025/54600/349565/54576/54658/203/158067/210/55163/50808/5313/10229/7367/9054/4338/53354/7364/93100/54577/54578/8566/122481/79799/217/9104/326625/4337/145226/4143/112724/6470
hsa04722	Neurotrophin signaling pathway	118	-0.385697	-1.3822	0.0149307	0.0371849	0.0192563	13306	tags=39%, list=25%, signal=29%	801/572/5906/10603/5599/2889/1432/2309/5170/810/4790/207/5609/3656/4908/4214/5595/4792/5601/4794/57498/11108/596/3725/5663/6197/5293/208/10019/6655/5580/4217/4215/25970/27330/5291/6196/6272/5336/3551/4915/5664/6195/91860/9261/5603
hsa04210	Apoptosis	135	-0.370833	-1.33889	0.0149457	0.0371849	0.0192563	13549	tags=39%, list=25%, signal=29%	113457/143/572/5366/5599/330/3710/842/839/8517/100506742/5170/8737/9131/4790/207/6709/2353/5783/4170/4616/5595/4792/8743/5601/51807/596/823/3725/1519/27429/5293/208/10018/10039/3709/1512/331/8837/1509/4217/7277/1647/63970/824/8722/8772/5291/153090/843/3551/598
hsa05142	Chagas disease	101	-0.398237	-1.41179	0.0151568	0.0374056	0.0193706	13424	tags=36%, list=25%, signal=27%	2771/5599/6347/7048/624/4615/1432/8517/54106/4790/207/107/2353/5519/5595/4792/7040/5601/148022/7046/3725/7099/5293/208/2770/5332/5516/8837/2767/3827/8772/5521/5291/23236/3551/5603
hsa00531	Glycosaminoglycan degradation	19	-0.559252	-1.55562	0.015275	0.0374056	0.0193706	11005	tags=84%, list=20%, signal=67%	10855/3423/411/23553/2990/6677/3425/8692/60495/138050/3073/2799/2720/6448/4669/3373
hsa04713	Circadian entrainment	95	-0.395595	-1.39466	0.0165534	0.0402196	0.0208279	13424	tags=33%, list=25%, signal=25%	2771/801/2792/8863/3710/4543/810/107/2353/5187/5595/775/8912/196883/5578/776/55970/2770/2788/5332/111/10681/55811/9722/112/51655/5593/3765/23236/91860/3762
hsa04140	Autophagy - animal	135	-0.369026	-1.33237	0.0170575	0.041123	0.0212957	10426	tags=33%, list=19%, signal=27%	5170/23604/207/55102/7405/203228/118471/5595/3480/5562/23192/30849/5601/596/26100/115201/3630/58476/3091/5293/208/7249/22808/9776/5516/8837/2475/1509/5563/6794/53349/5580/23710/8897/64419/8673/5291/8878/5588/58528/8660/84971/3916/64798/598
hsa04020	Calcium signaling pathway	238	-0.348101	-1.28636	0.0172726	0.0413215	0.0213985	7066	tags=21%, list=13%, signal=19%	5261/775/5257/291/8912/5159/7423/196883/5578/779/5025/1956/1910/776/5154/4846/2065/5136/4233/27006/3709/3707/5332/778/1950/2066/5731/2767/6786/55283/4486/4485/489/219931/3791/2185/2261/2264/4638/5733/23236/2064/53373/5336/135/4915/91860/80228/7424/5333/2324
hsa04024	cAMP signaling pathway	215	-0.349432	-1.28442	0.0187746	0.044234	0.0229068	14389	tags=34%, list=27%, signal=25%	491/8843/5295/27198/3973/2771/10257/801/572/5906/483/5599/1080/1258/154/7252/2740/810/51738/1260/5732/4790/207/107/2353/4772/84152/5595/4792/4878/480/4886/1907/775/5601/196883/779/1081/3725/5020/5338/776/7434/5293/3991/208/2770/6755/4158/778/148327/2488/64411/111/1259/10411/1906/11069/55811/112/489/5733/134/6548/5291/10451/476/486/135/481/5465/91860/7410
hsa04060	Cytokine-cytokine receptor interaction	290	-0.33778	-1.2582	0.0187746	0.044234	0.0229068	15828	tags=34%, list=29%, signal=24%	11009/51561/3589/386653/2658/729230/3588/7124/4050/643/8792/3442/163702/56832/27302/27242/7850/10803/8808/3446/6347/1233/3976/7048/58985/27189/9235/3454/64806/3554/8807/1896/23765/3556/3566/6387/146433/654/3467/3595/3598/284340/3439/3449/338376/6363/58191/2057/7066/3451/6364/7040/8743/29949/23529/9573/7046/6359/3590/3606/8742/56477/90/3448/6366/2690/93/1524/4982/8764/6358/656/9518/2920/8794/1489/…
